# Supplementary material for: Identification of Chemical Inhibitors of β-Catenin-Driven Liver Tumorigenesis in Zebrafish
Source: PLoS Genet. 2015 Jul 2;11(7):e1005305. doi: 10.1371/journal.pgen.1005305 (PMC4489858; doi:10.1371/journal.pgen.1005305)
Supplement: S1 Dataset — (A) Merged_human_zebrafish_genes. These 283 orthologous gene pairs were significantly dys-regulated in human HCC samples when compared to adjacent non-tumor liver samples and were used for clustering analysis. (B) GOI_summary. These 485 human and zebrafish orthologs (genes of interest, GOI) were significantly dys-regulated in the same direction in both human HCC samples and Tg(fabp10a:pt-β-cat) animals when compared to their non-tumor counterparts and were used for pathway enrichment analyses. (C) GO_ora_cond_analysis. Results of pathway enrichment analysis of GOI using Gene Ontology (GO) terms annotations. (D) KEGG_ora_analysis. Results of pathway enrichment analysis of GOI using Kyoto Encyclopedia of Genes and Genomes (KEGG) database. (E) Reactome_ora_analysis. Results of pathway enrichment analysis of GOI using Reactome database. (XLSX) [file pgen.1005305.s012.xlsx]

## Sheet: ReadMe
Worksheet name	Contents
Merged_human_zebrafish_genes	283 genes that are at least 4-fold (absolute logFC>=2) different in human HCC versus non-tumor liver at a false-discovery rate (FDR) of 0.05; these genes were used for clustering analysis of human HCC and Tg(fabp10a:pt-beta-catenin) zebrafish, which is illustrated in the dendrogram (Figure 2A) and PCA plot (Figure 2B)
GOI_summary	Genes of interest (GOI): 485 genes that are differentially expressed in human HCC and Tg(fabp10a):pt-beta-catenin zebrafish livers; these genes are dysregulated in the same direction in human and fish; Expression levels of these genes in human and zebrafish is plotted in Figure 2C
GO_ora_cond_analysis	Pathway enrichment analysis of GOI using Gene Ontology (GO) terms annotations
KEGG_ora_analysis	Pathway enrichment analysis of GOI using Kyoto Encyclopedia of Genes and Genomes (KEGG) database
Reactome_ora_analysis	Pathway enrichment analysis of GOI using Reactome database

## Sheet: A. Merged_human_zebrafish_genes
gene	zfin_symbol	human_gene	hgnc_symbol	human_entrez	identity
ENSDARG00000007869	ehd3	ENSG00000013016	EHD3	30845	93
ENSDARG00000001835	nalcn	ENSG00000102452	NALCN	259232	90
ENSDARG00000076799	rnd3a	ENSG00000115963	RND3	390	90
ENSDARG00000004861	esrrga	ENSG00000196482	ESRRG	2104	87
ENSDARG00000014053	olfm1b	ENSG00000130558	OLFM1	10439	84
ENSDARG00000087554	cdk1	ENSG00000170312	CDK1	983	84
ENSDARG00000031222	lhx2b	ENSG00000106689	LHX2	9355	83
ENSDARG00000021938	smad9	ENSG00000120693	SMAD9	4093	83
ENSDARG00000004621	gpm6ab	ENSG00000150625	GPM6A	2823	83
ENSDARG00000077654	grm8a	ENSG00000179603	GRM8	2918	83
ENSDARG00000069093	col2a1a	ENSG00000139219	COL2A1	1280	82
ENSDARG00000008305	hand2	ENSG00000164107	HAND2	9464	82
ENSDARG00000054794	plcxd3	ENSG00000182836	PLCXD3	345557	81
ENSDARG00000041411	rad51	ENSG00000051180	RAD51	5888	80
ENSDARG00000013730	slc4a4a	ENSG00000080493	SLC4A4	8671	80
ENSDARG00000014939	si:dkey-76p7.5	ENSG00000080709	KCNN2	3781	80
ENSDARG00000057767	nudt4a	ENSG00000122824	NUDT10	170685	79
ENSDARG00000004904	gys2	ENSG00000111713	GYS2	2998	78
ENSDARG00000015399	foxf1	ENSG00000103241	FOXF1	2294	77
ENSDARG00000010266	igf2bp3	ENSG00000136231	IGF2BP3	10643	77
ENSDARG00000060745	pgm5	ENSG00000154330	PGM5	5239	76
ENSDARG00000056101	kcnd3	ENSG00000171385	KCND3	3752	76
ENSDARG00000058115	fgfr2	ENSG00000066468	FGFR2	2263	75
ENSDARG00000043713	asf1bb	ENSG00000105011	ASF1B	55723	75
ENSDARG00000025013	gna14a	ENSG00000156049	GNA14	9630	75
ENSDARG00000029239	syt9b	ENSG00000170743	SYT9	143425	75
ENSDARG00000015554	zic2a	ENSG00000043355	ZIC2	7546	74
ENSDARG00000010276	ptgs2b	ENSG00000073756	PTGS2	5743	73
ENSDARG00000035770	ube2c	ENSG00000175063	UBE2C	11065	73
ENSDARG00000013871	slc5a1	ENSG00000100170	SLC5A1	6523	72
ENSDARG00000088357	acadl	ENSG00000115361	ACADL	33	72
ENSDARG00000078069	rrm2	ENSG00000171848	RRM2	6241	72
ENSDARG00000073869	pdzrn3b	ENSG00000121440	PDZRN3	23024	71
ENSDARG00000090815		ENSG00000177807	KCNJ10	3766	71
ENSDARG00000005001	grem2	ENSG00000180875	GREM2	64388	71
ENSDARG00000043720	cdc45	ENSG00000093009	CDC45	8318	70
ENSDARG00000058015	ano3	ENSG00000134343	ANO3	63982	70
ENSDARG00000078817	rnf165b	ENSG00000141622	RNF165	494470	70
ENSDARG00000070394	uroc1	ENSG00000159650	UROC1	131669	70
ENSDARG00000087198	cthrc1a	ENSG00000164932	CTHRC1	115908	70
ENSDARG00000007278	ect2	ENSG00000114346	ECT2	1894	69
ENSDARG00000023174	fez1	ENSG00000149557	FEZ1	9638	69
ENSDARG00000012066	dcn	ENSG00000011465	DCN	1634	68
ENSDARG00000020072	thbs4b	ENSG00000113296	THBS4	7060	68
ENSDARG00000005619	nek2	ENSG00000117650	NEK2	4751	68
ENSDARG00000058800	rab25a	ENSG00000132698	RAB25	57111	68
ENSDARG00000058937	cldn10a	ENSG00000134873	CLDN10	9071	68
ENSDARG00000074369	frem2b	ENSG00000150893	FREM2	341640	68
ENSDARG00000033999	cyp26a1	ENSG00000095596	CYP26A1	1592	67
ENSDARG00000011245	esrp1	ENSG00000104413	ESRP1	54845	66
ENSDARG00000060397	hhip	ENSG00000164161	HHIP	64399	66
ENSDARG00000025043	trip13	ENSG00000071539	TRIP13	9319	65
ENSDARG00000034705	pvalb7	ENSG00000100362	PVALB	5816	65
ENSDARG00000013266	colec11	ENSG00000118004	COLEC11	78989	65
ENSDARG00000069095	gls2	ENSG00000135423	GLS2	27165	65
ENSDARG00000014943	kif23	ENSG00000137807	KIF23	9493	65
ENSDARG00000040893	bmper	ENSG00000164619	BMPER	168667	64
ENSDARG00000007221	pbk	ENSG00000168078	PBK	55872	64
ENSDARG00000003403	tenm1	ENSG00000009694	TENM1	10178	63
ENSDARG00000063285	ube2t	ENSG00000077152	UBE2T	29089	63
ENSDARG00000074126	ttc39a	ENSG00000085831	TTC39A	22996	63
ENSDARG00000024831	crhbp	ENSG00000145708	CRHBP	1393	63
ENSDARG00000060253	si:ch211-216b21.2	ENSG00000153976	HS3ST3A1	9955	63
ENSDARG00000040123	zfpm2a	ENSG00000169946	ZFPM2	23414	63
ENSDARG00000039041	sfrp5	ENSG00000120057	SFRP5	6425	62
ENSDARG00000074451	mnd1	ENSG00000121211	MND1	84057	62
ENSDARG00000087227		ENSG00000138315	OIT3	170392	62
ENSDARG00000053362	cilp	ENSG00000138615	CILP	8483	62
ENSDARG00000056181	ncam1a	ENSG00000149294	NCAM1	4684	62
ENSDARG00000005372	camk4	ENSG00000152495	CAMK4	814	62
ENSDARG00000020957	pth1ra	ENSG00000160801	PTH1R	5745	62
ENSDARG00000005762	col14a1a	ENSG00000187955	COL14A1	7373	62
ENSDARG00000027992	hao2	ENSG00000116882	HAO2	51179	61
ENSDARG00000017398	slc44a5a	ENSG00000137968	SLC44A5	204962	61
ENSDARG00000059897	ntrk2a	ENSG00000148053	NTRK2	4915	61
ENSDARG00000035338		ENSG00000179636	TPPP2	122664	61
ENSDARG00000039373	epha3	ENSG00000044524	EPHA3	2042	60
ENSDARG00000045948	cap2	ENSG00000112186	CAP2	10486	60
ENSDARG00000055901	steap4	ENSG00000127954	STEAP4	79689	60
ENSDARG00000009315	clgn	ENSG00000153132	CLGN	1047	60
ENSDARG00000087697	lpl	ENSG00000175445	LPL	4023	60
ENSDARG00000070724	chrna4b	ENSG00000101204	CHRNA4	1137	59
ENSDARG00000035521	sfrp1a	ENSG00000104332	SFRP1	6422	59
ENSDARG00000036135	bbox1	ENSG00000129151	BBOX1	8424	59
ENSDARG00000051923	ccnb1	ENSG00000134057	CCNB1	891	59
ENSDARG00000030759	melk	ENSG00000165304	MELK	9833	59
ENSDARG00000035909	mfsd2ab	ENSG00000168389	MFSD2A	84879	59
ENSDARG00000011693	ttc36	ENSG00000172425	TTC36	143941	59
ENSDARG00000055825	celsr3	ENSG00000008300	CELSR3	1951	58
ENSDARG00000039130	cdkn3	ENSG00000100526	CDKN3	1033	58
ENSDARG00000010318	srpx	ENSG00000101955	SRPX	8406	58
ENSDARG00000011133	ccne1	ENSG00000105173	CCNE1	898	58
ENSDARG00000011410		ENSG00000109576	AADAT	51166	58
ENSDARG00000020192	cdc20	ENSG00000117399	CDC20	991	58
ENSDARG00000061736	ank3a	ENSG00000151150	ANK3	288	58
ENSDARG00000087687		ENSG00000166292	TMEM100	55273	58
ENSDARG00000053510	c1qtnf1	ENSG00000173918	C1QTNF1	114897	58
ENSDARG00000005993	prc1b	ENSG00000198901	PRC1	9055	58
ENSDARG00000036446		ENSG00000005249	PRKAR2B	5577	57
ENSDARG00000069446	dbh	ENSG00000123454	DBH	1621	57
ENSDARG00000053869	ankrd55	ENSG00000164512	ANKRD55	79722	57
ENSDARG00000054054	zgc:153219	ENSG00000179914	ITLN1	55600	57
ENSDARG00000070597	prelp	ENSG00000188783	PRELP	5549	57
ENSDARG00000062375	lcat	ENSG00000213398	LCAT	3931	57
ENSDARG00000041107	cftr	ENSG00000001626	CFTR	1080	56
ENSDARG00000012485	aurka	ENSG00000087586	AURKA	6790	56
ENSDARG00000059058	vipr1b	ENSG00000114812	VIPR1	7433	56
ENSDARG00000045557	socs2	ENSG00000120833	SOCS2	8835	56
ENSDARG00000055751	fosb	ENSG00000125740	FOSB	2354	56
ENSDARG00000044254	anxa3b	ENSG00000138772	ANXA3	306	56
ENSDARG00000010591	foxn4	ENSG00000139445	FOXN4	121643	56
ENSDARG00000026039	cyp1a	ENSG00000140465	CYP1A1	1543	56
ENSDARG00000056178	dpt	ENSG00000143196	DPT	1805	56
ENSDARG00000012016		ENSG00000164120	HPGD	3248	56
ENSDARG00000020901	gabrp	ENSG00000094755	GABRP	2568	55
ENSDARG00000074644		ENSG00000152377	SPOCK1	6695	55
ENSDARG00000045627	cyp3a65	ENSG00000160868	CYP3A4	1576	55
ENSDARG00000028725		ENSG00000120907	ADRA1A	148	54
ENSDARG00000059677	mamdc2a	ENSG00000165072	MAMDC2	256691	54
ENSDARG00000036254	hoxa13b	ENSG00000106031	HOXA13	3209	53
ENSDARG00000036036	mdka	ENSG00000110492	MDK	4192	53
ENSDARG00000042562	allc	ENSG00000151360	ALLC	55821	53
ENSDARG00000036180	ccnb2	ENSG00000157456	CCNB2	9133	53
ENSDARG00000013526		ENSG00000165124	SVEP1	79987	53
ENSDARG00000087467	wu:fc18f06	ENSG00000184564	SLITRK6	84189	53
ENSDARG00000041715	bco2b	ENSG00000197580	BCO2	83875	53
ENSDARG00000079342		ENSG00000203727	SAMD5	389432	53
ENSDARG00000070109	ncapg	ENSG00000109805	NCAPG	64151	52
ENSDARG00000077911	treh	ENSG00000118094	TREH	11181	52
ENSDARG00000057770	plp1a	ENSG00000123560	PLP1	5354	52
ENSDARG00000039335	st6gal2a	ENSG00000144057	ST6GAL2	84620	52
ENSDARG00000031683	fos	ENSG00000170345	FOS	2353	52
ENSDARG00000075682	orc6	ENSG00000091651	ORC6	23594	51
ENSDARG00000020079	neil3	ENSG00000109674	NEIL3	55247	51
ENSDARG00000028663	tek	ENSG00000120156	TEK	7010	51
ENSDARG00000059923	slc25a47a	ENSG00000140107	SLC25A47	283600	51
ENSDARG00000042807	slc16a4	ENSG00000168679	SLC16A4	9122	51
ENSDARG00000043587	srd5a2a	ENSG00000277893	SRD5A2	6716	51
ENSDARG00000077652	zgc:194355	ENSG00000121207	LRAT	9227	50
ENSDARG00000069583	zgc:114181	ENSG00000150656	CNDP1	84735	50
ENSDARG00000077134	gpr158a	ENSG00000151025	GPR158	57512	50
ENSDARG00000037844	kdm8	ENSG00000155666	KDM8	79831	50
ENSDARG00000077377	si:dkey-85n7.6	ENSG00000175785	PRIMA1	145270	50
ENSDARG00000009942	cdc6	ENSG00000094804	CDC6	990	49
ENSDARG00000037836	si:ch211-66h3.1	ENSG00000099769	IGFALS	3483	49
ENSDARG00000062171	olfml3b	ENSG00000116774	OLFML3	56944	49
ENSDARG00000056087	ecrg4a	ENSG00000119147	C2orf40	84417	49
ENSDARG00000010948	kif11	ENSG00000138160	KIF11	3832	49
ENSDARG00000045580	lum	ENSG00000139329	LUM	4060	49
ENSDARG00000076228	kif2c	ENSG00000142945	KIF2C	11004	49
ENSDARG00000017982	cyp39a1	ENSG00000146233	CYP39A1	51302	49
ENSDARG00000062135	sytl5	ENSG00000147041	SYTL5	94122	49
ENSDARG00000060917	anln	ENSG00000011426	ANLN	54443	48
ENSDARG00000075433		ENSG00000036448	MYOM2	9172	48
ENSDARG00000089223	ngfrb	ENSG00000064300	NGFR	4804	48
ENSDARG00000008022	kif18a	ENSG00000121621	KIF18A	81930	48
ENSDARG00000073862	ptpn13	ENSG00000163629	PTPN13	5783	48
ENSDARG00000012073	kif15	ENSG00000163808	KIF15	56992	48
ENSDARG00000033594	ido1	ENSG00000188676	IDO2	169355	48
ENSDARG00000045815	mcm10	ENSG00000065328	MCM10	55388	47
ENSDARG00000023002	dtl	ENSG00000143476	DTL	51514	47
ENSDARG00000039354	ska1	ENSG00000154839	SKA1	220134	47
ENSDARG00000010425	scara5	ENSG00000168079	SCARA5	286133	47
ENSDARG00000056832	exo1	ENSG00000174371	EXO1	9156	47
ENSDARG00000059043	ntf3	ENSG00000185652	NTF3	4908	47
ENSDARG00000076321	si:dkey-211m23.2	ENSG00000215018	COL28A1	340267	47
ENSDARG00000031150	gba3	ENSG00000249948	GBA3	57733	47
ENSDARG00000044622	si:rp71-1p14.5	ENSG00000051341	POLQ	10721	46
ENSDARG00000004111	esr1	ENSG00000091831	ESR1	2099	46
ENSDARG00000029747	mep1a.1	ENSG00000112818	MEP1A	4224	46
ENSDARG00000061468	ncaph	ENSG00000121152	NCAPH	23397	46
ENSDARG00000060094	ptgis	ENSG00000124212	PTGIS	5740	46
ENSDARG00000040764	id1	ENSG00000125968	ID1	3397	46
ENSDARG00000056627	cxcl14	ENSG00000145824	CXCL14	9547	46
ENSDARG00000070081	rspo3	ENSG00000146374	RSPO3	84870	46
ENSDARG00000068458	nrg1	ENSG00000157168	NRG1	3084	46
ENSDARG00000060189	esm1	ENSG00000164283	ESM1	11082	46
ENSDARG00000045544	hgfa	ENSG00000019991	HGF	3082	45
ENSDARG00000040991	cttnbp2	ENSG00000077063	CTTNBP2	83992	45
ENSDARG00000078654	tpx2	ENSG00000088325	TPX2	22974	45
ENSDARG00000020265	angptl6	ENSG00000130812	ANGPTL6	83854	45
ENSDARG00000077002	si:ch211-247j6.1	ENSG00000143061	IGSF3	3321	45
ENSDARG00000071694	ndc80	ENSG00000080986	NDC80	10403	44
ENSDARG00000057121	c7b	ENSG00000112936	C7	730	44
ENSDARG00000044491	kif20a	ENSG00000112984	KIF20A	10112	44
ENSDARG00000043729	plac8.1	ENSG00000145287	PLAC8	51316	44
ENSDARG00000042815	fam150bb	ENSG00000189292	FAM150B	285016	44
ENSDARG00000094132	igf1	ENSG00000017427	IGF1	3479	43
ENSDARG00000012306	syt13	ENSG00000019505	SYT13	57586	43
ENSDARG00000078258		ENSG00000099998	GGT5	2687	43
ENSDARG00000030872	cetp	ENSG00000087237	CETP	1071	42
ENSDARG00000057323	e2f8	ENSG00000129173	E2F8	79733	42
ENSDARG00000040036	tcf19l	ENSG00000137310	TCF19	6941	42
ENSDARG00000096945	si:ch211-93i7.4	ENSG00000184374	COLEC10	10584	42
ENSDARG00000039966	prom1a	ENSG00000007062	PROM1	8842	41
ENSDARG00000090783	mfap4	ENSG00000166482	MFAP4	4239	41
ENSDARG00000003197	wdr21	ENSG00000176566	DCAF4L2	138009	41
ENSDARG00000045837	si:dkey-14d8.20	ENSG00000073754	CD5L	922	40
ENSDARG00000041361	ttk	ENSG00000112742	TTK	7272	40
ENSDARG00000036066	si:dkey-78a14.4	ENSG00000156006	NAT2	10	40
ENSDARG00000037555	atoh8	ENSG00000168874	ATOH8	84913	40
ENSDARG00000028222	itgb8	ENSG00000105855	ITGB8	3696	39
ENSDARG00000016319	c9	ENSG00000113600	C9	735	39
ENSDARG00000094451	cfp	ENSG00000126759	CFP	5199	39
ENSDARG00000093480	si:dkey-234i14.19	ENSG00000149090	PAMR1	25891	39
ENSDARG00000079059		ENSG00000154153	FAM134B	54463	39
ENSDARG00000076270	adamts13	ENSG00000160323	ADAMTS13	11093	39
ENSDARG00000045687	pdzrn4	ENSG00000165966	PDZRN4	29951	39
ENSDARG00000029944	parpbp	ENSG00000185480	PARPBP	55010	39
ENSDARG00000001558	kifc1	ENSG00000237649	KIFC1	3833	39
ENSDARG00000071442	aspm	ENSG00000066279	ASPM	259266	38
ENSDARG00000029241	cep55l	ENSG00000138180	CEP55	55165	38
ENSDARG00000061848	col15a1b	ENSG00000204291	COL15A1	1306	38
ENSDARG00000074991		ENSG00000071991	CDH19	28513	37
ENSDARG00000031983	six4b	ENSG00000100625	SIX4	51804	37
ENSDARG00000052565	cenpi	ENSG00000102384	CENPI	2491	37
ENSDARG00000040534	epcam	ENSG00000119888	EPCAM	4072	37
ENSDARG00000039616	cenpk	ENSG00000123219	CENPK	64105	37
ENSDARG00000093818		ENSG00000138135	CH25H	9023	37
ENSDARG00000041644	si:dkey-194e6.1	ENSG00000147003	TMEM27	57393	37
ENSDARG00000021794	hmmr	ENSG00000072571	HMMR	3161	36
ENSDARG00000003200	foxm1	ENSG00000111206	FOXM1	2305	36
ENSDARG00000019185	slain1a	ENSG00000139737	SLAIN1	122060	36
ENSDARG00000045039		ENSG00000153822	KCNJ16	3773	36
ENSDARG00000077298	gas1a	ENSG00000180447	GAS1	2619	36
ENSDARG00000079752	col6a6	ENSG00000206384	COL6A6	131873	36
ENSDARG00000076309	mxra5b	ENSG00000101825	MXRA5	25878	35
ENSDARG00000061351	tfpi2	ENSG00000105825	TFPI2	7980	35
ENSDARG00000024904	stil	ENSG00000123473	STIL	6491	35
ENSDARG00000077029	bub1	ENSG00000169679	BUB1	699	35
ENSDARG00000060022	ccbe1	ENSG00000183287	CCBE1	147372	35
ENSDARG00000091378		ENSG00000189320	FAM180A	389558	35
ENSDARG00000045853	rad51ap1	ENSG00000111247	RAD51AP1	10635	34
ENSDARG00000002403	nusap1	ENSG00000137804	NUSAP1	51203	34
ENSDARG00000005704	eps8l3	ENSG00000198758	EPS8L3	79574	34
ENSDARG00000077883	fam83d	ENSG00000101447	FAM83D	81610	33
ENSDARG00000076580		ENSG00000124780	KCNK17	89822	33
ENSDARG00000043137	cdca8	ENSG00000134690	CDCA8	55143	33
ENSDARG00000034624	nuf2	ENSG00000143228	NUF2	83540	33
ENSDARG00000032199	gpc3	ENSG00000147257	GPC3	2719	33
ENSDARG00000008986	e2f7	ENSG00000165891	E2F7	144455	33
ENSDARG00000036616	gpr182	ENSG00000166856	GPR182	11318	33
ENSDARG00000014685	esco2	ENSG00000171320	ESCO2	157570	33
ENSDARG00000060507	depdc1b	ENSG00000035499	DEPDC1B	55789	32
ENSDARG00000068586		ENSG00000074276	CDHR2	54825	31
ENSDARG00000039436	il13ra2	ENSG00000123496	IL13RA2	3598	31
ENSDARG00000078433	spc25	ENSG00000152253	SPC25	57405	31
ENSDARG00000037116	cxcl12a	ENSG00000107562	CXCL12	6387	30
ENSDARG00000011094	ccna2	ENSG00000145386	CCNA2	890	30
ENSDARG00000060394	zgc:153910	ENSG00000146410	MTFR2	113115	30
ENSDARG00000092445	zgc:153352	ENSG00000172244	C5orf34	375444	30
ENSDARG00000062538	si:dkey-215k6.1	ENSG00000181234	TMEM132C	92293	30
ENSDARG00000059294	marco	ENSG00000019169	MARCO	8685	29
ENSDARG00000089241	zgc:193616	ENSG00000151365	THRSP	7069	29
ENSDARG00000024488	top2a	ENSG00000131747	TOP2A	7153	28
ENSDARG00000078643	si:dkey-174k18.6	ENSG00000134258	VTCN1	79679	28
ENSDARG00000063385	cenpe	ENSG00000138778	CENPE	1062	28
ENSDARG00000055133	cenpf	ENSG00000117724	CENPF	1063	27
ENSDARG00000045167	dlgap5	ENSG00000126787	DLGAP5	9787	27
ENSDARG00000052717	fbxo43	ENSG00000156509	FBXO43	286151	27
ENSDARG00000013719	gtse1	ENSG00000075218	GTSE1	51512	26
ENSDARG00000067851	lcn15	ENSG00000107317	PTGDS	5730	26
ENSDARG00000019492	shbg	ENSG00000129214	SHBG	6462	25
ENSDARG00000069916	zgc:158297	ENSG00000129810	SGOL1	151648	25
ENSDARG00000096359	eppk1	ENSG00000261150	EPPK1	83481	25
ENSDARG00000086742	ecm1b	ENSG00000143369	ECM1	1893	24
ENSDARG00000042909	lifra	ENSG00000113594	LIFR	3977	23
ENSDARG00000090844		ENSG00000115602	IL1RL1	9173	23
ENSDARG00000054048	plin1	ENSG00000166819	PLIN1	5346	23
ENSDARG00000053364	pax6l	ENSG00000175329	ISX	91464	22
ENSDARG00000090980	apof	ENSG00000175336	APOF	319	22
ENSDARG00000075833	si:dkeyp-104h2.3	ENSG00000133800	LYVE1	10894	21
ENSDARG00000095590	si:dkey-1h24.4	ENSG00000072080	SPP2	6694	20
ENSDARG00000071088	gpr128	ENSG00000144820	GPR128	84873	20
ENSDARG00000092098	si:ch211-255a21.1	ENSG00000169607	CKAP2L	150468	20
ENSDARG00000074927	bub1bb	ENSG00000156970	BUB1B	701	17
ENSDARG00000038188		ENSG00000189056	RELN	5649	17
ENSDARG00000068759	si:ch211-244o22.2	ENSG00000184661	CDCA2	157313	16
ENSDARG00000077257	timd4	ENSG00000145850	TIMD4	91937	15
ENSDARG00000091150	mki67	ENSG00000148773	MKI67	4288	12
ENSDARG00000091759		ENSG00000109758	HGFAC	3083	10
ENSDARG00000091868	f13b	ENSG00000116785	CFHR3	10878	9
ENSDARG00000078362		ENSG00000142748	FCN3	8547	8

## Sheet: B. GOI_summary
gene	entrez	fish	fish.fdr	human	human.fdr	hgnc_symbol
ENSDARG00000005541	11197	5.03972	5.78585e-17	0.310937	0.000522078	WIF1
ENSDARG00000007129	28968	-4.6459	3.58887e-16	-1.16004	1.05398e-30	SLC6A16
ENSDARG00000075034	55225	4.20734	5.52847e-16	0.248343	0.0192647	RAVER2
ENSDARG00000058969	26047	-4.75176	1.28738e-12	-1.09823	2.78683e-10	CNTNAP2
ENSDARG00000079253	23007	3.28416	1.26997e-11	0.399749	1.05151e-05	PLCH1
ENSDARG00000018534	6536	4.34071	1.33857e-11	0.753701	4.1152e-17	SLC6A9
ENSDARG00000005185	1369	-2.50497	5.49001e-10	-1.1194	9.67242e-24	CPN1
ENSDARG00000003533	1295	4.89562	3.66005e-09	0.75306	3.82442e-17	COL8A1
ENSDARG00000013763	6238	-2.60972	5.50845e-09	-0.184479	0.00316344	RRBP1
ENSDARG00000011538	27129	-3.33271	1.32324e-07	-0.470361	2.86517e-10	HSPB7
ENSDARG00000005104	3985	2.02496	1.49483e-07	0.33494	2.6479e-05	LIMK2
ENSDARG00000090174	23516	-2.58719	1.70877e-07	-0.46101	4.25445e-39	SLC39A14
ENSDARG00000015073	2019	4.72665	1.85827e-07	0.197938	0.000121405	EN1
ENSDARG00000074597	84445	2.49679	1.93472e-07	0.263825	1.51993e-08	LZTS2
ENSDARG00000079166	1636	4.46043	2.05927e-07	0.167504	4.82277e-09	ACE
ENSDARG00000059801	23037	2.93178	2.97147e-07	0.507569	1.15409e-14	PDZD2
ENSDARG00000090802	4172	3.77426	6.05071e-07	1.16356	1.93392e-74	MCM3
ENSDARG00000019581	8615	-1.27778	6.85544e-07	-0.623007	6.68709e-57	USO1
ENSDARG00000057683	4175	3.59147	7.75418e-07	0.969702	1.33288e-29	MCM6
ENSDARG00000061844	22899	1.50856	9.29153e-07	0.296538	5.13916e-06	ARHGEF15
ENSDARG00000031845	129642	-2.18405	1.00426e-06	-1.04096	1.31803e-24	MBOAT2
ENSDARG00000055206	84062	4.6114	1.00426e-06	0.334518	1.82535e-13	DTNBP1
ENSDARG00000060756	57406	-1.84244	1.01381e-06	-0.701286	3.49393e-21	ABHD6
ENSDARG00000061124	6734	-2.24846	1.30566e-06	-0.22528	1.67612e-18	SRPR
ENSDARG00000009299	1850	2.61832	1.41721e-06	0.649685	9.6567e-17	DUSP8
ENSDARG00000007172	55558	2.70517	2.06112e-06	0.430157	2.81059e-12	PLXNA3
ENSDARG00000087227	170392	-1.61436	2.34587e-06	-4.37157	5.73588e-181	OIT3
ENSDARG00000010437	54855	-3.13514	2.45847e-06	-1.4261	2.02726e-46	FAM46C
ENSDARG00000017842	84447	-1.68749	3.31293e-06	-0.180645	6.1142e-06	SYVN1
ENSDARG00000068516	1404	3.66505	3.39235e-06	0.199428	0.000707281	HAPLN1
ENSDARG00000020053	85407	3.71331	3.61535e-06	0.537726	0.00198215	NKD1
ENSDARG00000067613	548645	-2.19803	3.88854e-06	-0.855288	7.95396e-41	DNAJC25
ENSDARG00000036463	24146	3.86478	4.18664e-06	1.50761	8.14683e-50	CLDN15
ENSDARG00000070524	3265	2.81833	4.76232e-06	0.412781	3.68724e-25	HRAS
ENSDARG00000004634	5007	-0.850279	4.80982e-06	-0.117706	3.1725e-05	OSBP
ENSDARG00000028663	7010	-1.80771	1.01166e-05	-2.04264	1.55902e-77	TEK
ENSDARG00000008553	440854	2.93918	1.32957e-05	0.110543	0.000548298	CAPN14
ENSDARG00000043857	51569	-1.98596	1.41072e-05	-0.19536	2.36145e-14	UFM1
ENSDARG00000089131	400935	3.87894	1.42888e-05	0.0578247	0.0368039	IL17REL
ENSDARG00000008637	4547	-1.44567	1.44641e-05	-0.648357	8.73998e-11	MTTP
ENSDARG00000041391	10972	-1.80076	2.02663e-05	-0.103423	6.7757e-05	TMED10
ENSDARG00000037836	3483	-2.46454	2.1285e-05	-2.42677	7.43663e-111	IGFALS
ENSDARG00000076810	5792	2.08491	2.37751e-05	0.7436	6.25354e-46	PTPRF
ENSDARG00000070452	51669	-2.29564	2.55315e-05	-0.295914	2.58798e-29	SARAF
ENSDARG00000086109	8633	-3.64635	2.91518e-05	-0.315234	2.16763e-12	UNC5C
ENSDARG00000055835	65010	3.39134	3.06112e-05	1.80223	1.21965e-111	SLC26A6
ENSDARG00000070097	55829	-1.54519	3.13549e-05	-0.104566	0.0104719	VIMP
ENSDARG00000068709	400451	-1.39401	3.38331e-05	-0.378092	1.29321e-06	FAM174B
ENSDARG00000039881	57214	2.89326	3.7311e-05	1.24049	1.28509e-20	CEMIP
ENSDARG00000059743	26022	2.53359	4.51096e-05	0.505699	4.41235e-08	TMEM98
ENSDARG00000006120	6909	2.11754	4.53345e-05	0.224189	0.006319	TBX2
ENSDARG00000041110	5611	-2.40004	5.27289e-05	-0.197587	0.000284283	DNAJC3
ENSDARG00000023026	5318	-2.58767	6.00756e-05	-0.217547	0.00338584	PKP2
ENSDARG00000089976	60559	-1.84308	7.11238e-05	-0.341693	5.4359e-26	SPCS3
ENSDARG00000006508	8395	-2.34443	9.87726e-05	-0.358051	3.21081e-05	PIP5K1B
ENSDARG00000035622	7494	-2.38684	0.000101736	-0.147652	1.6167e-07	XBP1
ENSDARG00000075393	9806	-2.97981	0.000107182	-0.597701	1.59693e-11	SPOCK2
ENSDARG00000005704	79574	3.46787	0.000116997	2.75695	7.07212e-51	EPS8L3
ENSDARG00000045166	168620	-3.09033	0.00011772	-0.0530641	0.0420537	BHLHA15
ENSDARG00000013961	1317	-1.73717	0.000134474	-0.334875	6.26639e-16	SLC31A1
ENSDARG00000078078	78999	2.55389	0.000141906	0.0681387	0.00599991	LRFN4
ENSDARG00000039969	79647	-1.81511	0.000154745	-0.319003	0.000424866	AKIRIN1
ENSDARG00000011049	63910	-1.36827	0.000155099	-0.157504	0.0464006	SLC17A9
ENSDARG00000004111	2099	-3.21612	0.000181001	-2.72564	8.18095e-76	ESR1
ENSDARG00000095826	91689	-1.79175	0.000181968	-0.121074	0.0151302	SMDT1
ENSDARG00000042624	5058	2.87731	0.00020222	0.509695	3.24675e-15	PAK1
ENSDARG00000076994	25960	-2.04157	0.000216504	-0.536873	9.9958e-10	GPR124
ENSDARG00000016875	2997	2.03827	0.000219006	0.308259	3.44026e-08	GYS1
ENSDARG00000094181	134549	1.36876	0.000257534	0.334333	8.36423e-11	SHROOM1
ENSDARG00000017294	2771	-1.85491	0.000272217	-0.0748221	0.0492668	GNAI2
ENSDARG00000088346	60672	2.50318	0.000293978	0.347999	1.09658e-17	MIIP
ENSDARG00000013460	124857	-2.32127	0.000295525	-0.128982	0.000270124	WFIKKN2
ENSDARG00000094132	3479	-3.19318	0.000329989	-2.11917	6.80558e-50	IGF1
ENSDARG00000069013	10549	-1.88461	0.00034175	-0.439396	9.36381e-13	PRDX4
ENSDARG00000060189	11082	2.25805	0.000354895	3.71368	2.96592e-107	ESM1
ENSDARG00000076624	5787	-1.40148	0.000356228	-1.65734	7.20127e-80	PTPRB
ENSDARG00000005476	89795	2.74891	0.000385188	0.637801	7.5988e-05	NAV3
ENSDARG00000026166	11117	-1.49704	0.000398235	-0.938442	7.07862e-45	EMILIN1
ENSDARG00000020741	2243	-1.54804	0.000451076	-0.265427	5.48687e-11	FGA
ENSDARG00000051875	57611	3.16267	0.000461837	0.0981778	0.00269308	ISLR2
ENSDARG00000076571	389058	3.5088	0.000465989	1.38044	1.44448e-26	SP5
ENSDARG00000040163	5557	2.20443	0.000472774	1.43269	5.17322e-59	PRIM1
ENSDARG00000056719	340024	-3.18228	0.000512347	-0.82477	3.91061e-24	SLC6A19
ENSDARG00000078258	2687	-1.95557	0.000515539	-2.11692	2.73768e-89	GGT5
ENSDARG00000034368	3074	1.03854	0.00055608	0.148011	0.0010721	HEXB
ENSDARG00000052792	1510	-3.28421	0.000595708	-0.530814	0.000576443	CTSE
ENSDARG00000013653	64123	-1.77347	0.000602164	-0.456904	2.48376e-11	ELTD1
ENSDARG00000068600	51128	-1.13855	0.000617936	-0.30226	5.74841e-13	SAR1B
ENSDARG00000037144	1361	-1.87143	0.000651447	-0.635649	4.55627e-19	CPB2
ENSDARG00000034825	10208	-1.44546	0.000666295	-0.211811	9.84513e-07	USPL1
ENSDARG00000061194	143279	2.76024	0.000680527	0.391123	1.69038e-10	HECTD2
ENSDARG00000090706	6510	-1.94773	0.000696716	-0.471592	1.0404e-07	SLC1A5
ENSDARG00000075118	6476	2.69305	0.000697709	0.16852	0.0108762	SI
ENSDARG00000090113	5375	-1.8364	0.000727442	-0.327709	2.21788e-25	PMP2
ENSDARG00000016016	28988	1.54881	0.000789168	0.12561	2.70245e-05	DBNL
ENSDARG00000020857	91050	-2.68894	0.000793237	-0.388024	6.54698e-06	CCDC149
ENSDARG00000024314	9709	-1.75255	0.000803709	-0.507149	4.98602e-36	HERPUD1
ENSDARG00000040482	26031	2.78684	0.000803709	1.10115	6.08581e-44	OSBPL3
ENSDARG00000091350	84700	3.1425	0.000818126	0.319102	4.2402e-11	MYO18B
ENSDARG00000089908	120863	3.24232	0.000822743	0.843739	2.73536e-41	DEPDC4
ENSDARG00000020228	7392	-1.23438	0.000842907	-0.242463	3.604e-13	USF2
ENSDARG00000076938	51061	-1.81833	0.00085714	-0.335212	1.0715e-19	TXNDC11
ENSDARG00000056369	55325	-1.22394	0.000893574	-0.456314	8.05628e-21	UFSP2
ENSDARG00000031796	43	1.74211	0.000918773	0.10381	0.0403351	ACHE
ENSDARG00000062103	170961	-2.2892	0.00092064	-0.475112	3.96189e-11	ANKRD24
ENSDARG00000012450	81671	-0.996669	0.00093151	-0.31649	3.7748e-06	VMP1
ENSDARG00000027017	5525	1.57305	0.000934388	0.619385	1.30944e-53	PPP2R5A
ENSDARG00000020204	4771	-1.27717	0.000937676	-0.205771	3.95008e-05	NF2
ENSDARG00000057286	23075	2.02817	0.000980985	0.422979	2.64037e-15	SWAP70
ENSDARG00000060383	166785	-1.49236	0.00100005	-1.18172	5.56759e-39	MMAA
ENSDARG00000008969	2244	-1.67936	0.00106174	-0.281992	1.89349e-20	FGB
ENSDARG00000039957	284654	-2.87593	0.00106854	-0.09624	0.00034385	RSPO1
ENSDARG00000096445	151056	-2.01007	0.00111693	-0.161201	0.000190774	PLB1
ENSDARG00000063361	57670	2.31713	0.00113424	0.35681	8.97355e-05	KIAA1549
ENSDARG00000021046	84236	-2.49501	0.00115754	-0.11964	0.0181326	RHBDD1
ENSDARG00000058606	150094	-2.44797	0.00117851	-0.679247	4.86408e-22	SIK1
ENSDARG00000015222	79872	2.00482	0.00121082	0.457049	1.28406e-35	CBLL1
ENSDARG00000046090	79154	2.84103	0.00127424	0.511576	4.03936e-17	DHRS11
ENSDARG00000070454	81579	-1.40322	0.00127424	-0.62772	2.4602e-30	PLA2G12A
ENSDARG00000089162	134265	2.66497	0.00129057	0.342642	3.6099e-08	AFAP1L1
ENSDARG00000052827	7156	1.4479	0.00138287	0.104794	0.0349302	TOP3A
ENSDARG00000076448	5345	-2.2328	0.00142857	-0.872772	6.12719e-26	SERPINF2
ENSDARG00000075549	1003	-1.06631	0.00151275	-0.614212	1.38117e-17	CDH5
ENSDARG00000017119	137492	-1.42152	0.00161594	-0.326119	8.0634e-08	VPS37A
ENSDARG00000058356	64834	2.12956	0.00164005	0.660063	1.51698e-37	ELOVL1
ENSDARG00000014274	5982	1.27267	0.00172183	0.431557	5.32692e-24	RFC2
ENSDARG00000058996	58494	-1.40559	0.00173733	-0.759183	4.4164e-18	JAM2
ENSDARG00000052462	23761	-2.48097	0.00175538	-0.0837469	0.0121961	PISD
ENSDARG00000003113	100	2.08841	0.00180689	0.449474	2.45741e-11	ADA
ENSDARG00000039459	5768	-1.57017	0.00195622	-1.10733	1.56382e-30	QSOX1
ENSDARG00000091868	10878	-2.70614	0.00197527	-2.28487	5.47847e-35	CFHR3
ENSDARG00000070216	2175	1.90498	0.00198012	0.901179	3.24889e-30	FANCA
ENSDARG00000052072	4189	-2.11065	0.00230425	-0.350396	3.46514e-10	DNAJB9
ENSDARG00000062627	26278	2.98467	0.00239614	0.205464	0.0205779	SACS
ENSDARG00000039309	29911	-1.11316	0.00253618	-0.0889456	0.0485298	HOOK2
ENSDARG00000004581	6400	-1.32064	0.00258182	-0.104901	3.39959e-05	SEL1L
ENSDARG00000044943	9520	0.913648	0.00262779	0.159659	5.28887e-07	NPEPPS
ENSDARG00000037961	57333	-2.50641	0.00263942	-0.352708	3.74078e-09	RCN3
ENSDARG00000035909	84879	-2.45386	0.00270932	-3.48267	9.34889e-74	MFSD2A
ENSDARG00000016656	92667	1.65144	0.00275885	0.500232	9.09607e-30	MGME1
ENSDARG00000015686	654	-1.32622	0.00284275	-1.41415	1.29928e-59	BMP6
ENSDARG00000005993	9055	2.46721	0.00297893	2.74747	3.92447e-131	PRC1
ENSDARG00000018440	2059	-1.68332	0.00297893	-0.132366	8.29014e-05	EPS8
ENSDARG00000089519	129804	3.08011	0.00299048	0.727276	3.21004e-19	FBLN7
ENSDARG00000026882	5064	-1.51441	0.00299943	-0.26872	0.000328439	PALM
ENSDARG00000077567	23357	2.27045	0.00322624	0.572548	5.08245e-20	ANGEL1
ENSDARG00000037188	6118	1.75572	0.00323021	0.219084	4.1809e-06	RPA2
ENSDARG00000051857	26136	1.46224	0.00324078	0.215917	0.00685848	TES
ENSDARG00000083189	84986	2.46288	0.00326591	0.78689	2.81301e-50	ARHGAP19
ENSDARG00000044540	2286	-1.35301	0.00333333	-0.196164	5.23981e-07	FKBP2
ENSDARG00000037099	8660	-1.58316	0.0034318	-0.114701	0.00148299	IRS2
ENSDARG00000058601	54332	2.9373	0.00346029	0.883206	1.08051e-24	GDAP1
ENSDARG00000025338	3029	-1.2084	0.00347653	-0.44279	1.34631e-13	HAGH
ENSDARG00000008490	84946	-1.51427	0.00350126	-0.135206	0.00462998	LTV1
ENSDARG00000024979	55227	1.25908	0.0036756	1.00767	7.96495e-16	LRRC1
ENSDARG00000074796	10926	2.17372	0.0037013	0.931832	8.84745e-40	DBF4
ENSDARG00000057706	116211	1.50893	0.00370395	0.699157	3.53072e-27	TM4SF19
ENSDARG00000060008	79802	2.74232	0.00376071	1.00912	1.88433e-22	HHIPL2
ENSDARG00000061665	610	2.85483	0.00379683	0.346855	1.50524e-13	HCN2
ENSDARG00000060023	54892	2.31548	0.0037993	1.3381	1.01179e-87	NCAPG2
ENSDARG00000075013	85015	-1.03628	0.00383505	-0.160972	0.0101434	USP45
ENSDARG00000069402	64101	-2.08802	0.00390741	-1.78491	6.03723e-83	LRRC4
ENSDARG00000077648	57600	-1.65307	0.00392747	-0.488233	7.9929e-19	FNIP2
ENSDARG00000017321	3791	-1.35269	0.00404172	-0.782257	1.94667e-21	KDR
ENSDARG00000052721	5558	1.92521	0.00416467	1.11586	1.4322e-80	PRIM2
ENSDARG00000011876	1909	-1.09044	0.00417745	-0.266001	0.00630878	EDNRA
ENSDARG00000060805	55201	1.59479	0.00427637	0.224997	3.8606e-08	MAP1S
ENSDARG00000051913	4921	-1.40005	0.00449415	-0.837346	1.81731e-27	DDR2
ENSDARG00000042401	51009	-1.13331	0.00449998	-0.21738	7.85019e-08	DERL2
ENSDARG00000051731	91442	2.99787	0.00479604	0.174069	3.44293e-13	C19orf40
ENSDARG00000015546	249	-1.51537	0.00484636	-1.77495	4.82765e-48	ALPL
ENSDARG00000087554	983	2.55713	0.00503227	2.71496	4.11842e-119	CDK1
ENSDARG00000061472	57704	1.26151	0.00517745	0.451384	5.85189e-22	GBA2
ENSDARG00000079858	81615	2.39889	0.00519551	0.28814	0.0219105	TMEM163
ENSDARG00000010531	113178	1.07605	0.00526658	0.154899	0.00089598	SCAMP4
ENSDARG00000058203	8243	1.21078	0.005359	0.321592	1.26012e-24	SMC1A
ENSDARG00000042627	57224	1.28031	0.00547673	0.253986	3.99838e-07	NHSL1
ENSDARG00000004296	259	-1.14972	0.00568615	-0.261481	8.8467e-07	AMBP
ENSDARG00000034105	57509	-2.32865	0.00569805	-0.420906	2.56315e-18	MTUS1
ENSDARG00000014571	1499	0.692914	0.00582381	0.214991	6.01746e-23	CTNNB1
ENSDARG00000061030	7716	1.02738	0.00600836	0.065089	0.0382026	VEZF1
ENSDARG00000056765	11330	-2.72127	0.00603166	-0.114933	0.000140154	CTRC
ENSDARG00000077846	1495	0.866364	0.00610958	0.256678	8.4775e-27	CTNNA1
ENSDARG00000061000	55220	2.64938	0.00626654	0.215147	5.22336e-10	KLHDC8A
ENSDARG00000044827	7476	-2.30118	0.00634426	-0.190692	2.08426e-09	WNT7A
ENSDARG00000062269	22909	1.24816	0.00648199	0.463755	2.15822e-20	FAN1
ENSDARG00000053609	347862	0.924248	0.00648345	0.450611	6.34666e-21	PDDC1
ENSDARG00000088925	10079	1.8709	0.0064957	0.46387	4.60072e-12	ATP9A
ENSDARG00000002355	23729	-1.03562	0.00655021	-0.703998	3.84005e-34	SHPK
ENSDARG00000025826	2768	1.3019	0.00662703	0.651683	1.08458e-31	GNA12
ENSDARG00000057498	3026	-1.24002	0.0067306	-0.951654	2.11134e-19	HABP2
ENSDARG00000045665	79633	-1.30379	0.00688962	-1.38571	2.11617e-45	FAT4
ENSDARG00000078433	57405	2.35248	0.00691519	3.15949	4.9699e-108	SPC25
ENSDARG00000055912	81614	1.672	0.00695875	0.297932	3.2376e-13	NIPA2
ENSDARG00000037281	2266	-1.56521	0.00726235	-0.227151	4.79613e-10	FGG
ENSDARG00000035692	6189	-1.19305	0.00728485	-0.0811048	0.0227746	RPS3A
ENSDARG00000013795	89781	1.25236	0.00732148	0.330686	4.78639e-10	HPS4
ENSDARG00000043342	2878	-1.11712	0.00732381	-0.515953	9.19648e-14	GPX3
ENSDARG00000011693	143941	-1.20266	0.00747217	-2.63912	6.44347e-109	TTC36
ENSDARG00000079756	79834	1.26597	0.00757892	0.322786	9.80499e-12	PEAK1
ENSDARG00000076227	4920	-2.67071	0.00763259	-0.8885	1.40726e-12	ROR2
ENSDARG00000032849	10397	1.85236	0.00769179	0.521004	1.80526e-15	NDRG1
ENSDARG00000057671	2034	-1.22471	0.00795838	-0.395017	1.56384e-29	EPAS1
ENSDARG00000063285	29089	2.19005	0.00823822	2.67297	7.9957e-126	UBE2T
ENSDARG00000054155	5111	2.11747	0.00831336	0.694778	4.46166e-48	PCNA
ENSDARG00000013997	2081	-1.60105	0.00839299	-0.715205	1.37437e-18	ERN1
ENSDARG00000057064	2028	-1.6482	0.0084164	-0.926803	2.79083e-32	ENPEP
ENSDARG00000019547	8086	1.44406	0.00844761	0.313399	7.34088e-27	AAAS
ENSDARG00000076117	80765	-1.11469	0.00855714	-1.1993	1.24279e-47	STARD5
ENSDARG00000015002	1002	-1.83567	0.0086955	-0.0931139	0.00389841	CDH4
ENSDARG00000014303	55697	1.11459	0.00873617	0.451003	2.50081e-26	VAC14
ENSDARG00000015471	9557	1.11636	0.00874341	0.682553	2.58036e-44	CHD1L
ENSDARG00000013976	312	-1.03459	0.00874508	-0.90912	1.14884e-08	ANXA13
ENSDARG00000052741	84433	-1.42319	0.00883059	-0.189194	7.19294e-09	CARD11
ENSDARG00000079216	64174	-1.77121	0.00885796	-0.979077	4.64711e-33	DPEP2
ENSDARG00000039970	1269	-2.69431	0.00887512	-0.355378	4.53545e-10	CNR2
ENSDARG00000012866	8301	-0.984497	0.00895404	-0.152899	3.53278e-09	PICALM
ENSDARG00000017982	51302	-2.51562	0.00895404	-3.18573	2.95187e-83	CYP39A1
ENSDARG00000056830	221092	1.04065	0.00896786	0.261964	1.30612e-12	HNRNPUL2
ENSDARG00000035676	8073	-0.737966	0.0094008	-0.0890222	0.0251179	PTP4A2
ENSDARG00000035056	2258	1.91998	0.0097662	0.456502	0.000386416	FGF13
ENSDARG00000010655	152926	-1.18661	0.0100391	-0.815841	3.25994e-24	PPM1K
ENSDARG00000003813	6729	-0.957946	0.0100685	-0.143579	2.5683e-07	SRP54
ENSDARG00000071469	114991	1.29294	0.0101354	0.29339	2.50753e-16	ZNF618
ENSDARG00000059362	284119	-1.65024	0.0101821	-0.28937	6.62989e-05	PTRF
ENSDARG00000043571	3796	1.26422	0.0102216	0.556729	2.89055e-27	KIF2A
ENSDARG00000013881	55300	-1.55284	0.0102354	-0.0960393	0.0247808
ENSDARG00000040303	4683	0.916323	0.0103641	0.118193	0.00734965	NBN
ENSDARG00000019930	6886	-1.37117	0.0103687	-0.795762	1.02044e-21	TAL1
ENSDARG00000030830	23070	1.05261	0.0105103	0.436988	1.84989e-33	CMTR1
ENSDARG00000016733	29968	-2.11685	0.0105711	-0.935881	3.49527e-22	PSAT1
ENSDARG00000020771	7143	-1.40303	0.0105711	-0.301723	8.91142e-08	TNR
ENSDARG00000090535	4038	1.11396	0.0109475	1.0624	6.55684e-15	LRP4
ENSDARG00000026784	6091	1.77348	0.0110256	1.16357	5.04837e-33	ROBO1
ENSDARG00000074742	84173	1.12201	0.0110539	0.372209	3.31453e-13	ELMOD3
ENSDARG00000043323	84708	-1.63836	0.0110976	-0.176752	0.00136706	LNX1
ENSDARG00000076120	116113	1.20851	0.0111108	0.731859	1.16691e-35	FOXP4
ENSDARG00000044204	8909	-2.39101	0.0111529	-0.288724	3.32057e-13	ENDOU
ENSDARG00000003938	6117	1.55728	0.0111547	0.267956	1.20883e-11	RPA1
ENSDARG00000079752	131873	-1.57642	0.0112072	-2.88071	4.1849e-137	COL6A6
ENSDARG00000093864	7702	1.35406	0.0112072	0.46762	8.29683e-30	ZNF143
ENSDARG00000042458	5984	1.78187	0.0113451	1.39152	4.54487e-89	RFC4
ENSDARG00000030058	9496	2.79461	0.0116609	0.435667	2.97198e-14	TBX4
ENSDARG00000013110	2039	-1.48601	0.0116876	-0.192881	0.00113281	DMTN
ENSDARG00000036164	833	-1.6117	0.0116876	-0.150919	0.00261901	CARS
ENSDARG00000076838	55937	-1.2093	0.0116958	-0.462231	1.1412e-08	APOM
ENSDARG00000062855	440107	1.56068	0.0118477	0.295603	1.64303e-08	PLEKHG7
ENSDARG00000077442	114791	1.31028	0.012166	0.22637	1.44934e-09	TUBGCP5
ENSDARG00000020265	83854	-2.02624	0.0121915	-3.30296	3.03081e-160	ANGPTL6
ENSDARG00000007869	30845	-1.39189	0.0123457	-2.06621	2.5391e-77	EHD3
ENSDARG00000035152	163	1.29824	0.0124184	0.129505	0.00226989	AP2B1
ENSDARG00000090785	81624	2.07453	0.0124184	1.41861	1.30172e-80	DIAPH3
ENSDARG00000026500	389668	2.5464	0.0124617	0.299339	0.00174291	XKR9
ENSDARG00000021896	55616	1.28415	0.0125429	1.14531	3.85857e-55	ASAP3
ENSDARG00000022132	1821	2.59162	0.0127946	0.173853	5.75745e-07	DRP2
ENSDARG00000013079	10844	0.994392	0.0128984	0.138902	0.000179616	TUBGCP2
ENSDARG00000031956	9725	-1.64162	0.0133483	-0.199478	7.86227e-05	TMEM63A
ENSDARG00000020544	28954	-1.74888	0.0134485	-0.102533	0.00963379	REM1
ENSDARG00000062621	6304	-1.67417	0.0135573	-0.931015	4.43718e-32	SATB1
ENSDARG00000015156	2199	-1.29715	0.0136933	-0.412174	6.12041e-07	FBLN2
ENSDARG00000011298	11016	1.01558	0.0137446	0.299847	1.40918e-12	ATF7
ENSDARG00000041361	7272	2.05984	0.0138385	3.18936	1.38856e-118	TTK
ENSDARG00000043757	9991	1.0089	0.0138385	0.389897	1.26766e-28	PTBP3
ENSDARG00000056549	9559	0.730803	0.0139277	0.162844	2.64405e-07	VPS26A
ENSDARG00000042282	3655	2.25311	0.0140283	1.02385	2.59092e-97	ITGA6
ENSDARG00000053979	27243	0.696252	0.014199	0.130976	0.000424866	CHMP2A
ENSDARG00000075253	5291	0.816162	0.0143817	0.227204	1.73293e-15	PIK3CB
ENSDARG00000059695	285193	1.78755	0.0146925	0.528598	5.11621e-35	DUSP28
ENSDARG00000061786	11275	-1.06329	0.0147458	-0.622104	7.89981e-50	KLHL2
ENSDARG00000007804	2621	-1.13817	0.0148525	-0.451879	2.95229e-20	GAS6
ENSDARG00000060868	54799	0.722279	0.01497	0.233668	1.56572e-09	MBTD1
ENSDARG00000090044	10797	-1.88736	0.0151108	-0.519027	4.22657e-07	MTHFD2
ENSDARG00000002986	9615	-1.33111	0.0151515	-1.05568	3.02492e-18	GDA
ENSDARG00000043028	57556	-1.91658	0.0152631	-1.20987	4.24378e-30	SEMA6A
ENSDARG00000054304	57594	1.33906	0.0153125	0.446053	1.91554e-17	HOMEZ
ENSDARG00000043587	6716	-1.58449	0.0153467	-2.99773	2.44195e-60	SRD5A2
ENSDARG00000011683	56952	1.77184	0.0153662	0.603403	3.33514e-12	PRTFDC1
ENSDARG00000013371	79763	-1.08311	0.0154317	-0.352204	5.13718e-13	ISOC2
ENSDARG00000010331	55086	1.48454	0.0154462	0.812588	1.82557e-17	CXorf57
ENSDARG00000013250	6897	-1.8406	0.0157388	-0.141464	0.000224989	TARS
ENSDARG00000016263	25921	-0.900738	0.0158176	-0.0641685	0.0322439	ZDHHC5
ENSDARG00000076294	152831	2.5635	0.0158253	0.941941	1.16498e-18	KLB
ENSDARG00000025226	79759	1.12727	0.0160345	0.565018	3.33949e-28	ZNF668
ENSDARG00000071395	818	0.891403	0.0160975	0.533299	5.77627e-41	CAMK2G
ENSDARG00000087704	2676	-2.04265	0.0163669	-0.230939	0.00406224	GFRA3
ENSDARG00000053956	6712	-0.764409	0.0164174	-0.476038	4.05178e-18	SPTBN2
ENSDARG00000052383	6929	0.551329	0.0164385	0.3226	6.27311e-13	TCF3
ENSDARG00000038188	5649	-1.47829	0.0164506	-2.62666	1.19266e-38	RELN
ENSDARG00000052207	718	-1.48063	0.0165924	-0.103879	5.35425e-09	C3
ENSDARG00000013078	7529	0.704354	0.0166282	0.105912	1.69974e-06	YWHAB
ENSDARG00000091273	387733	2.08621	0.0166488	0.076305	0.012918	IFITM5
ENSDARG00000007496	23376	-0.928777	0.0167161	-0.0940048	0.0143516	UFL1
ENSDARG00000040131	23503	0.888633	0.0168024	0.778885	6.28704e-34	ZFYVE26
ENSDARG00000021389	3714	1.5366	0.0174598	0.745562	7.52952e-32	JAG2
ENSDARG00000059600	9135	-0.882192	0.0175142	-0.421311	4.66681e-19	RABEP1
ENSDARG00000009074	84869	-1.24755	0.0175941	-0.905259	1.30179e-48	CBR4
ENSDARG00000062573	84133	1.39265	0.0180902	0.428361	1.89476e-06	ZNRF3
ENSDARG00000008706	400961	-1.13563	0.0181591	-1.86792	2.07806e-47	PAIP2B
ENSDARG00000032653	58516	-1.22756	0.0182518	-0.134062	0.0393636	FAM60A
ENSDARG00000045308	5422	1.72163	0.0183469	0.673912	1.65972e-44	POLA1
ENSDARG00000079241	197335	1.13172	0.0183469	0.140657	0.0411911	WDR90
ENSDARG00000092098	150468	2.07586	0.0186399	2.06358	9.85541e-102	CKAP2L
ENSDARG00000062165	7275	-1.88929	0.0186645	-0.586672	2.73601e-05	TUB
ENSDARG00000014378	6560	-1.32025	0.0192816	-0.241139	1.36014e-09	SLC12A4
ENSDARG00000087616	4137	2.29485	0.0194691	1.19747	1.96796e-49	MAPT
ENSDARG00000013266	78989	-1.29937	0.0196485	-2.24087	2.11208e-78	COLEC11
ENSDARG00000015985	10060	-1.19817	0.0196485	-1.29721	1.41395e-42	ABCC9
ENSDARG00000091398	1305	-1.40137	0.0198181	-0.473178	6.09724e-10	COL13A1
ENSDARG00000015153	29062	0.989366	0.0202414	0.624437	6.30848e-18	WDR91
ENSDARG00000079060	22998	-1.32433	0.0205879	-1.04325	8.50274e-41	LIMCH1
ENSDARG00000017740	11231	-1.17568	0.0206531	-0.132674	0.0374033	SEC63
ENSDARG00000089310	2638	-1.22609	0.0206633	-0.251769	3.1494e-07	GC
ENSDARG00000042285	148229	2.7049	0.0209714	0.700171	7.7873e-15	ATP8B3
ENSDARG00000089983	9047	-1.84246	0.0210092	-1.10282	4.05379e-30	SH2D2A
ENSDARG00000011666	2956	1.63023	0.0210299	0.390366	1.8624e-25	MSH6
ENSDARG00000061143	202018	-1.23464	0.0212043	-0.453769	5.09144e-16	TAPT1
ENSDARG00000034808	30820	-1.70455	0.021268	-0.466678	2.91972e-16	KCNIP1
ENSDARG00000044574	27303	-1.06625	0.0213393	-1.99415	2.63364e-80	RBMS3
ENSDARG00000026070	3732	-1.11102	0.021481	-0.367235	8.5357e-17	CD82
ENSDARG00000020494	27309	-1.07975	0.021719	-0.707574	5.573e-62	ZNF330
ENSDARG00000017266	256380	-1.66289	0.0218638	-0.15964	1.06619e-05	SCML4
ENSDARG00000027689	5424	1.73356	0.021922	0.733368	4.64811e-55	POLD1
ENSDARG00000090186	51065	-1.80473	0.022304	-0.792278	1.01331e-30	RPS27L
ENSDARG00000074829	54922	-0.938824	0.0226943	-0.655528	9.22809e-21	RASIP1
ENSDARG00000031894	51176	2.24652	0.0229495	0.858312	1.53518e-10	LEF1
ENSDARG00000032765	10276	1.58162	0.0229895	0.207027	0.000384226	NET1
ENSDARG00000087529	126549	1.74001	0.0230926	0.377151	2.29848e-06	ANKLE1
ENSDARG00000088985	84727	2.1681	0.0230951	0.798034	2.52318e-61	SPSB2
ENSDARG00000039142	10092	1.28669	0.023234	0.390962	4.56216e-43	ARPC5
ENSDARG00000040780	3626	-1.71228	0.0233469	-0.772919	1.72942e-13	INHBC
ENSDARG00000054442	10951	1.3779	0.0233615	0.70097	3.81086e-51	CBX1
ENSDARG00000058292	22929	1.13929	0.0233615	0.389265	5.69914e-18	SEPHS1
ENSDARG00000069242	10954	-0.878993	0.0235086	-0.321104	3.11465e-10	PDIA5
ENSDARG00000060397	64399	-1.46464	0.0235395	-3.38992	1.21969e-170	HHIP
ENSDARG00000079533	84910	-0.717055	0.023603	-0.301212	1.86227e-08	TMEM87B
ENSDARG00000022315	9550	-0.92697	0.0237433	-0.0760619	0.000863321	ATP6V1G1
ENSDARG00000015829	4343	0.887726	0.0238542	0.416138	1.12832e-23	MOV10
ENSDARG00000019371	2321	-1.0801	0.024085	-0.334211	0.00223769	FLT1
ENSDARG00000053918	6722	0.907523	0.024085	0.11732	0.0189122	SRF
ENSDARG00000026577	1017	1.5968	0.0243209	0.289969	1.05548e-11	CDK2
ENSDARG00000081235	85391	-1.84556	0.0244186	-0.646761	8.10741e-07	SNORD14E
ENSDARG00000002790	1173	0.943015	0.024612	0.278711	6.71886e-11	AP2M1
ENSDARG00000043976	2107	-1.26257	0.0246564	-0.239727	4.19448e-13	ETF1
ENSDARG00000035872	51144	-1.2712	0.0246668	-0.140592	0.000136083	HSD17B12
ENSDARG00000062352	64218	-1.49089	0.0246994	-0.493373	1.35552e-09	SEMA4A
ENSDARG00000025094	9695	-1.16369	0.024732	-0.425946	9.6274e-27	EDEM1
ENSDARG00000036650	81602	-1.0569	0.0247683	-0.311592	4.00566e-07	CDADC1
ENSDARG00000079000	7158	1.12364	0.0247693	0.309716	1.21062e-16	TP53BP1
ENSDARG00000071410	1164	1.84202	0.0250356	0.49128	1.16619e-11	CKS2
ENSDARG00000068710	4811	-1.81982	0.0254435	-0.398337	9.93246e-08	NID1
ENSDARG00000020834	11190	1.21749	0.0261224	0.759108	8.28251e-41	CEP250
ENSDARG00000057942	83468	-1.63251	0.0261338	-1.0809	4.95819e-32	GLT8D2
ENSDARG00000016551	9922	1.42316	0.026138	0.566918	1.831e-30	IQSEC1
ENSDARG00000082105	85390	-1.80349	0.0267686	-0.809205	4.26069e-12	SNORD14D
ENSDARG00000087372	51361	-0.932723	0.0270984	-0.681913	8.6553e-18	HOOK1
ENSDARG00000040910	286676	0.802628	0.0272715	0.189205	0.0470317	ILDR1
ENSDARG00000024037	51449	-0.925578	0.0273616	-0.441528	2.68066e-06	PCYOX1
ENSDARG00000062868	8411	0.997892	0.0273732	0.202022	1.78781e-07	EEA1
ENSDARG00000012125	1259	-2.51908	0.0275258	-1.33418	1.07236e-21	CNGA1
ENSDARG00000078866	221935	-0.798096	0.0275316	-0.424351	1.27308e-05	SDK1
ENSDARG00000088877	6603	0.709574	0.0280932	0.298169	2.41749e-12	SMARCD2
ENSDARG00000041104	85004	-1.15134	0.0288649	-0.81462	1.64267e-15	RERG
ENSDARG00000076228	11004	1.9459	0.0291098	2.29605	8.75655e-106	KIF2C
ENSDARG00000086182	199704	1.42326	0.0293784	0.417038	4.84992e-09	ZNF585A
ENSDARG00000071164	8846	-1.13745	0.029998	-0.155096	1.23608e-05	ALKBH1
ENSDARG00000075014	8878	1.33198	0.0301398	0.235331	1.81208e-20	SQSTM1
ENSDARG00000032970	1327	-0.635566	0.0303371	-0.305536	1.70089e-09	COX4I1
ENSDARG00000011166	760	-1.50261	0.0303556	-1.39401	2.73965e-45	CA2
ENSDARG00000075798	84640	-1.00065	0.0305257	-0.788876	1.79397e-42	USP38
ENSDARG00000045543	9296	0.652567	0.030783	0.42407	1.81634e-30	ATP6V1F
ENSDARG00000014490	6863	-1.79166	0.0315547	-0.522266	1.4991e-12	TAC1
ENSDARG00000079732	6651	-0.834567	0.0315547	-0.0776912	0.00188417	SON
ENSDARG00000058593	6717	1.06594	0.0318461	0.215374	0.00573468	SRI
ENSDARG00000087550	9351	-1.05534	0.0318657	-0.710442	4.37193e-14	SLC9A3R2
ENSDARG00000030786	4351	1.30798	0.0320428	0.135575	0.0031432	MPI
ENSDARG00000045661	3665	-1.75278	0.0320428	-0.8178	1.12796e-27	IRF7
ENSDARG00000044491	10112	1.98496	0.0323767	3.23325	1.10242e-132	KIF20A
ENSDARG00000035074	51750	0.940984	0.0327585	0.101507	0.00419986	RTEL1
ENSDARG00000076772	10096	1.47724	0.032884	0.114622	2.41554e-07	ACTR3
ENSDARG00000091508	5138	-1.55742	0.032884	-1.16158	5.80922e-80	PDE2A
ENSDARG00000052695	7025	-1.22506	0.0330355	-0.744524	5.91858e-29	NR2F1
ENSDARG00000055133	1063	1.94559	0.0333497	3.11237	1.27378e-134	CENPF
ENSDARG00000057323	79733	1.66802	0.0333497	2.67158	1.11174e-99	E2F8
ENSDARG00000060238	55075	1.98652	0.0336746	0.242192	0.000566689	UACA
ENSDARG00000052336	132299	-2.1338	0.0337539	-0.767029	5.5101e-16	OCIAD2
ENSDARG00000086561	7083	2.09878	0.0338136	1.29163	1.35923e-72	TK1
ENSDARG00000088081	1027	-1.33628	0.0339666	-0.178895	8.52787e-07	CDKN1B
ENSDARG00000039579	1675	-1.33561	0.0341198	-0.679011	3.22156e-32	CFD
ENSDARG00000039872	28956	0.855215	0.0341766	0.290942	5.03242e-11	LAMTOR2
ENSDARG00000058533	5426	1.70312	0.0342001	0.258925	2.23582e-05	POLE
ENSDARG00000026534	8312	0.770875	0.0343355	0.143281	0.00485848	AXIN1
ENSDARG00000010312	1356	-1.18348	0.0347467	-0.678092	8.52344e-21	CP
ENSDARG00000018022	4436	1.45259	0.0348176	1.47517	2.90527e-88	MSH2
ENSDARG00000045180	70	-1.49526	0.0349394	-0.401819	3.61598e-07	ACTC1
ENSDARG00000079915	25913	1.5484	0.0349394	0.276723	2.23159e-07	POT1
ENSDARG00000005172	140735	-1.29254	0.0354145	-0.531415	3.6814e-23	DYNLL2
ENSDARG00000015356	23149	-1.48494	0.0360278	-0.318268	7.60799e-25	FCHO1
ENSDARG00000091031	93323	1.83107	0.0364096	0.14037	0.00157191	HAUS8
ENSDARG00000062721	10260	-1.72053	0.0366577	-0.976981	5.04112e-45	DENND4A
ENSDARG00000012073	56992	1.74215	0.0368277	2.27401	2.10344e-88	KIF15
ENSDARG00000002613	6119	1.72944	0.0371466	0.114123	0.0281354	RPA3
ENSDARG00000031317	79144	1.5615	0.0371466	0.252708	0.00495326	PPDPF
ENSDARG00000011404	2237	1.39298	0.0373524	1.34649	1.38843e-69	FEN1
ENSDARG00000067851	5730	-1.13365	0.0375142	-2.02695	2.37135e-36	PTGDS
ENSDARG00000014101	84795	-1.61011	0.037618	-1.7065	4.59942e-33	PYROXD2
ENSDARG00000040869	7378	-1.09859	0.0377814	-0.651159	2.33949e-25	UPP1
ENSDARG00000040559	5810	1.07752	0.0377933	0.681124	1.22368e-48	RAD1
ENSDARG00000075416	150274	-1.09548	0.0379378	-0.350012	6.95843e-11	HSCB
ENSDARG00000075619	79172	1.97202	0.0379378	1.02438	1.27722e-30	CENPO
ENSDARG00000090454	2782	0.912248	0.0379378	0.180768	0.00858213	GNB1
ENSDARG00000086768	1854	1.48987	0.0384203	0.230663	5.49793e-18	DUT
ENSDARG00000086554	285848	2.41382	0.0397644	0.0855481	0.000109769	PNPLA1
ENSDARG00000060745	5239	-1.82473	0.0398118	-2.15581	1.51295e-60	PGM5
ENSDARG00000003250	5293	-1.41694	0.0401174	-1.0352	1.00233e-32	PIK3CD
ENSDARG00000055899	84328	1.1901	0.0401174	0.319803	1.36662e-08	LZIC
ENSDARG00000019774	23051	0.859506	0.0402667	0.615975	1.66737e-17	ZHX3
ENSDARG00000091150	4288	1.85408	0.0403404	2.74141	1.24184e-106	MKI67
ENSDARG00000086525	27436	0.863936	0.0405197	0.175991	8.80023e-10	EML4
ENSDARG00000078918	118881	-1.40222	0.040552	-0.161392	0.00285898	COMTD1
ENSDARG00000062267	51780	0.86214	0.0409485	0.301748	3.44948e-23	KDM3B
ENSDARG00000068862	7520	1.19422	0.0414572	0.0931298	0.00819949	XRCC5
ENSDARG00000089546	85378	0.890426	0.0415779	0.243211	3.55577e-06	TUBGCP6
ENSDARG00000012199	84706	-1.40028	0.0416329	-0.628002	8.91691e-20	GPT2
ENSDARG00000059613	10641	0.789983	0.0416329	0.214636	1.07481e-09	NPRL2
ENSDARG00000089918	65078	2.35082	0.0418736	0.133432	0.00628067	RTN4R
ENSDARG00000079912	51195	0.988014	0.0419866	0.816615	3.5349e-23	RAPGEFL1
ENSDARG00000070606	9641	1.23825	0.0420402	0.563632	7.47808e-10	IKBKE
ENSDARG00000078381	9321	-1.15948	0.0421711	-0.147597	0.00135079	TRIP11
ENSDARG00000039273	10516	-1.59896	0.0423062	-1.79864	1.73667e-49	FBLN5
ENSDARG00000025538	80195	-0.827946	0.042567	-0.193274	3.46352e-05	TMEM254
ENSDARG00000001767	3177	1.76188	0.0428906	0.365512	2.231e-05	SLC29A2
ENSDARG00000042530	23165	1.0518	0.0428906	0.688546	4.74661e-61	NUP205
ENSDARG00000074974	55125	1.10584	0.0428906	0.418779	9.97901e-17	CEP192
ENSDARG00000015016	26153	-1.34204	0.0429683	-0.460802	8.17941e-16	KIF26A
ENSDARG00000021378	51317	0.723252	0.0429765	0.150028	0.00394119	PHF21A
ENSDARG00000031020	79837	0.947146	0.0429765	0.424035	3.21039e-24	PIP4K2C
ENSDARG00000090230	66000	1.44683	0.0433723	0.547768	3.03527e-12	TMEM108
ENSDARG00000075139	10014	1.0269	0.0434781	0.597129	2.72431e-45	HDAC5
ENSDARG00000063558	9828	-0.964203	0.0435193	-0.212467	0.00228426	ARHGEF17
ENSDARG00000070108	7913	1.49339	0.0438821	0.241321	1.48241e-14	DEK
ENSDARG00000055900	57643	0.694972	0.0444549	1.46526	7.04936e-36	ZSWIM5
ENSDARG00000074301	1491	-1.51553	0.0444549	-1.66596	3.9983e-43	CTH
ENSDARG00000069293	197	-2.08613	0.0445752	-0.391704	1.23435e-06	AHSG
ENSDARG00000068006	2645	2.06707	0.0449957	0.403951	0.00211267	GCK
ENSDARG00000079102	79057	2.18714	0.0450252	0.143192	6.40539e-07	PRRG3
ENSDARG00000019516	121340	1.8434	0.0451479	0.0576518	0.0254691	SP7
ENSDARG00000043732	51138	-0.873484	0.0452159	-0.241997	3.36848e-08	COPS4
ENSDARG00000035761	4176	1.50251	0.0452351	0.882911	4.62702e-56	MCM7
ENSDARG00000042637	7015	1.60922	0.0452351	1.0632	1.2918e-27	TERT
ENSDARG00000013175	8895	0.920439	0.0453543	0.177905	2.56169e-07	CPNE3
ENSDARG00000023724	56882	0.895184	0.0453543	0.321745	2.52969e-10	CDC42SE1
ENSDARG00000053620	10148	-1.38509	0.0454234	-0.883913	5.12016e-40	EBI3
ENSDARG00000077654	2918	-2.19147	0.0458242	-2.03611	1.10918e-54	GRM8
ENSDARG00000051983	1716	-1.13331	0.0459049	-0.282399	3.05199e-11	DGUOK
ENSDARG00000078901	23294	-1.53303	0.0461485	-0.579127	4.6077e-43	ANKS1A
ENSDARG00000017190	9897	0.736423	0.046301	0.750858	2.83347e-48	KIAA0196
ENSDARG00000058179	57007	-1.40589	0.0463419	-0.344346	0.000417089	ACKR3
ENSDARG00000002304	51659	1.71028	0.0464859	1.26705	6.48704e-44	GINS2
ENSDARG00000019692	8292	1.88609	0.0464859	0.162416	0.0299734	COLQ
ENSDARG00000052522	29916	0.629394	0.0465856	0.414942	1.47558e-38	SNX11
ENSDARG00000031680	2067	1.14041	0.0468939	0.0950953	0.0128925	ERCC1
ENSDARG00000074635	19	-1.55421	0.0471567	-0.368229	4.01425e-12	ABCA1
ENSDARG00000093079	5624	-1.19889	0.0471567	-0.519815	3.37465e-15	PROC
ENSDARG00000029480	92521	1.87591	0.0476152	0.23981	0.0195182	SPECC1
ENSDARG00000062909	5045	-1.00248	0.0477537	-0.19285	0.00115901	FURIN
ENSDARG00000063345	8804	-1.47631	0.0478007	-0.0669057	0.0350512	CREG1
ENSDARG00000078767	55689	0.741567	0.0478524	0.900634	1.87574e-47	YEATS2
ENSDARG00000009738	785	2.39341	0.0481415	0.304067	2.4738e-09	CACNB4
ENSDARG00000028857	129049	1.36433	0.0481637	0.523642	1.72883e-09	SGSM1
ENSDARG00000044135	401541	1.36683	0.0486019	1.01255	9.51911e-66	CENPP
ENSDARG00000019156	23354	1.95644	0.0487153	0.921465	3.47065e-56	HAUS5
ENSDARG00000060041	3978	1.71028	0.0487697	0.818009	2.8918e-39	LIG1
ENSDARG00000089950	7571	1.41149	0.0487952	0.14003	0.0178739	ZNF23
ENSDARG00000043640	55839	1.83341	0.0489405	1.18975	2.13826e-46	CENPN
ENSDARG00000031203	150684	-0.878563	0.0491751	-0.122054	0.00497992	COMMD1
ENSDARG00000069843	115207	-1.76307	0.0491751	-0.909385	6.40787e-22	KCTD12
ENSDARG00000079712	79690	1.75476	0.0491943	0.340223	0.00479523	GAL3ST4
ENSDARG00000088307	57496	0.721293	0.0492081	0.241831	4.05223e-10	MKL2
ENSDARG00000043848	6647	-1.2222	0.0495054	-0.13296	1.45773e-07	SOD1
ENSDARG00000076326	84441	-1.67427	0.0495273	-0.601085	2.18973e-16	MAML2
ENSDARG00000042726	2886	1.99143	0.0496951	0.159224	8.20299e-05	GRB7
ENSDARG00000070081	84870	-1.55461	0.0496951	-4.40755	2.18008e-154	RSPO3
ENSDARG00000071037	5194	-0.756043	0.0499097	-0.416148	1.49529e-19	PEX13
ENSDARG00000036174	9045	-0.863275	0.049965	-0.101674	0.00594629	RPL14
ENSDARG00000019231	6709	0.856316	0.0499795	0.420434	1.15839e-30	SPTAN1

## Sheet: C. GO_ora_cond_analysis
Pathway	Total.Members	Sig.Members	Percent.Sig	Fold.Enrichment	Sig.IDs	p.value
GO:0032201|telomere maintenance via semi-conservative replication	22	13	0.590909	12.5605	5557, 5982, 6118, 5558, 5111, 6117, 5984, 5422, 5424, 5426, 6119, 2237, 3978	1.57263e-12
GO:0000722|telomere maintenance via recombination	24	13	0.541667	11.5138	5557, 5982, 6118, 5558, 5111, 6117, 5984, 5422, 5424, 5426, 6119, 2237, 3978	7.23653e-12
GO:0044786|cell cycle DNA replication	39	15	0.384615	8.17545	5557, 5982, 6118, 5558, 8243, 5111, 6117, 5984, 5422, 5424, 79733, 5426, 6119, 2237, 3978	8.61126e-11
GO:0006271|DNA strand elongation involved in DNA replication	21	11	0.52381	11.1342	4172, 4175, 5557, 5982, 6118, 5558, 6117, 5984, 6119, 4176, 51659	4.55344e-10
GO:0006297|nucleotide-excision repair, DNA gap filling	16	9	0.5625	11.9566	5982, 6118, 5111, 6117, 5984, 5424, 5426, 6119, 3978	8.88299e-09
GO:0048870|cell motility	694	58	0.0835735	1.77645	1636, 57406, 85407, 3265, 7010, 5792, 8633, 57214, 5318, 25960, 3479, 3074, 4771, 79872, 58494, 100, 2059, 8660, 3791, 1909, 4921, 983, 57509, 1499, 1495, 7476, 2768, 79834, 4920, 2028, 2258, 7143, 6091, 2039, 55616, 3655, 5291, 2621, 57556, 2676, 5649, 3714, 58516, 4137, 51176, 10276, 2321, 6722, 64218, 8846, 6863, 7025, 5293, 10014, 23294, 5624, 2886, 5194	1.04203e-05
GO:0033554|cellular response to stress	1084	81	0.0747232	1.58833	6734, 84447, 3265, 51569, 55829, 6909, 5611, 7494, 5058, 28988, 9709, 51061, 84236, 5345, 5982, 2175, 4189, 6400, 9520, 92667, 6118, 57600, 51009, 91442, 983, 8243, 259, 1495, 7476, 22909, 2878, 4920, 10397, 2034, 29089, 5111, 2081, 9557, 4683, 7143, 6117, 5984, 285193, 2621, 23376, 23503, 5422, 2956, 5424, 51065, 10276, 10954, 6722, 1017, 9695, 7158, 8846, 8878, 3665, 51750, 55075, 1027, 5426, 8…	1.19612e-05
GO:0042592|homeostatic process	830	66	0.0795181	1.69025	23516, 4547, 65010, 55829, 57214, 5318, 7494, 168620, 1317, 2099, 91689, 3479, 10549, 5557, 3074, 1361, 9709, 7392, 51061, 5982, 100, 5768, 6118, 8660, 3791, 5558, 1909, 1499, 2034, 5111, 8301, 4683, 6886, 6117, 5984, 2039, 55937, 9991, 5291, 2621, 5422, 6560, 5424, 10954, 9550, 6722, 760, 9296, 6863, 6717, 51750, 5426, 1356, 25913, 6119, 2237, 5293, 7520, 2645, 7015, 2067, 19, 785, 3978, 150684,…	1.25403e-05
GO:0006283|transcription-coupled nucleotide-excision repair	42	10	0.238095	5.061	5982, 6118, 5111, 6117, 5984, 5424, 5426, 6119, 2067, 3978	1.81688e-05
GO:0006270|DNA replication initiation	20	7	0.35	7.43966	4172, 4175, 5557, 5558, 5422, 5426, 4176	2.15439e-05
GO:0010562|positive regulation of phosphorus metabolic process	560	48	0.0857143	1.82196	6734, 84447, 3265, 7010, 57214, 5611, 7494, 5058, 2771, 3479, 2243, 28988, 9709, 5525, 2244, 284654, 5345, 4189, 654, 57600, 3791, 1909, 4921, 983, 1499, 7476, 2266, 2081, 2258, 4683, 7272, 3655, 5291, 2621, 152831, 5649, 718, 7529, 10954, 2321, 9695, 8878, 28956, 8312, 2645, 57007, 19, 6647	3.39598e-05
GO:0032501|multicellular organismal process	3523	205	0.058189	1.23688	11197, 26047, 1295, 6238, 27129, 3985, 2019, 84445, 1636, 22899, 84062, 55558, 84447, 85407, 3265, 7010, 10972, 8633, 65010, 55829, 57214, 6909, 5318, 7494, 9806, 2099, 5058, 25960, 2997, 2771, 124857, 3479, 10549, 11082, 5787, 2243, 57611, 389058, 3074, 1510, 1361, 6476, 28988, 7392, 43, 81671, 4771, 23075, 2244, 284654, 84236, 150094, 5345, 1003, 58494, 100, 2175, 654, 2059, 5064, 8660, 54892, …	5.92489e-05
GO:0060856|establishment of blood-brain barrier	6	4	0.666667	14.1708	25960, 84879, 1499, 7476	6.7228e-05
GO:0060218|hematopoietic stem cell differentiation	11	5	0.454545	9.6619	1636, 6886, 6722, 7520, 121340	8.22414e-05
GO:0030155|regulation of cell adhesion	222	24	0.108108	2.29797	1295, 7010, 9806, 11117, 2243, 4771, 2244, 79872, 5345, 58494, 100, 3791, 2266, 7143, 2039, 2199, 3655, 5291, 3714, 51176, 10276, 6722, 51144, 4811	0.000117646
GO:2000352|negative regulation of endothelial cell apoptotic process	18	6	0.333333	7.08539	7010, 2243, 2244, 3791, 2266, 2621	0.000119951
GO:0006273|lagging strand elongation	7	4	0.571429	12.1464	5422, 5424, 2237, 3978	0.00015103
GO:0006310|DNA recombination	148	18	0.121622	2.58521	5557, 5982, 6118, 5558, 22909, 5111, 6117, 5984, 23503, 5422, 5424, 7158, 51750, 5426, 6119, 2237, 7520, 3978	0.000166474
GO:0010811|positive regulation of cell-substrate adhesion	45	9	0.2	4.25124	1295, 7010, 9806, 11117, 3791, 2199, 3655, 51144, 4811	0.000189283
GO:0002040|sprouting angiogenesis	21	6	0.285714	6.07319	7010, 25960, 11082, 51176, 2321, 79733	0.000300231
GO:0030198|extracellular matrix organization	237	24	0.101266	2.15252	1295, 1404, 9806, 10549, 11117, 2243, 1361, 2244, 5345, 58494, 3791, 4921, 2266, 7143, 4038, 131873, 2199, 3655, 2621, 1305, 51144, 4811, 10516, 5045	0.000319173
GO:0032069|regulation of nuclease activity	58	10	0.172414	3.66486	6734, 84447, 5611, 7494, 9709, 4189, 5111, 2081, 10954, 9695	0.000327965
GO:0048514|blood vessel morphogenesis	313	29	0.0926518	1.96942	1295, 7010, 6909, 25960, 11082, 5787, 5345, 3791, 1909, 1499, 7716, 7476, 2034, 2028, 6886, 6091, 9496, 83854, 718, 9047, 54922, 51176, 2321, 6722, 64218, 79733, 10014, 57007, 57496	0.000361818
GO:0042475|odontogenesis of dentin-containing tooth	39	8	0.205128	4.36024	4771, 1499, 1495, 4038, 3655, 3714, 51176, 760	0.000382022
GO:0007267|cell-cell signaling	557	44	0.0789946	1.67912	22899, 84062, 57406, 3265, 7010, 5318, 60559, 7494, 168620, 2771, 2243, 43, 2244, 654, 8660, 610, 64101, 1499, 7476, 2266, 2028, 1269, 8301, 2258, 7143, 163, 6716, 818, 5649, 10060, 30820, 6722, 1173, 286676, 8411, 760, 6863, 6717, 2782, 2645, 2918, 8292, 785, 79690	0.000456695
GO:0030818|negative regulation of cAMP biosynthetic process	15	5	0.333333	7.08539	2771, 5064, 1909, 5138, 2918	0.000456944
GO:0051179|localization	3253	186	0.057178	1.21539	28968, 26047, 6536, 6238, 23516, 84445, 1636, 8615, 84062, 57406, 6734, 55558, 85407, 24146, 3265, 5007, 7010, 4547, 10972, 5792, 51669, 8633, 65010, 55829, 57214, 5318, 60559, 7494, 168620, 1317, 63910, 91689, 5058, 25960, 2771, 3479, 2243, 340024, 3074, 51128, 1361, 6510, 5375, 28988, 26031, 7392, 43, 5525, 4771, 2244, 284654, 84236, 150094, 79872, 5345, 137492, 58494, 100, 29911, 84879, 654, 2…	0.000523541
GO:0051130|positive regulation of cellular component organization	481	39	0.0810811	1.72347	22899, 55558, 3265, 7010, 5058, 3479, 2243, 57611, 4771, 2244, 79872, 5345, 5064, 3791, 4921, 1499, 7476, 2266, 312, 6886, 4038, 6091, 2039, 2621, 5649, 718, 7529, 7275, 4137, 51176, 10276, 10092, 6722, 6863, 10096, 1027, 25913, 140735, 197	0.000583978
GO:0070374|positive regulation of ERK1 and ERK2 cascade	63	10	0.15873	3.374	3265, 7010, 2243, 2244, 5345, 3791, 1909, 2266, 2621, 57007	0.00065106
GO:0007126|meiotic nuclear division	99	13	0.131313	2.79122	284654, 7156, 2175, 8243, 4683, 6117, 2956, 1017, 1164, 10096, 4436, 5810, 4288	0.000711313
GO:0042327|positive regulation of phosphorylation	66	10	0.151515	3.22063	2243, 2244, 5345, 1499, 7476, 2266, 3655, 152831, 2645, 57007	0.000713456
GO:0035966|response to topologically incorrect protein	112	14	0.125	2.65702	27129, 6734, 84447, 55829, 5611, 7494, 9709, 84236, 4189, 51009, 2081, 10954, 9695, 1491	0.000742587
GO:0010769|regulation of cell morphogenesis involved in differentiation	179	19	0.106145	2.25624	55558, 2243, 57611, 43, 2244, 1499, 7476, 2266, 2258, 7143, 4038, 6091, 2039, 5649, 4137, 51176, 10276, 10096, 65078	0.000744195
GO:0006987|activation of signaling protein activity involved in unfolded protein response	54	9	0.166667	3.5427	6734, 84447, 5611, 7494, 9709, 4189, 2081, 10954, 9695	0.000837662
GO:0019886|antigen processing and presentation of exogenous peptide antigen via MHC class II	65	10	0.153846	3.27018	1510, 51128, 3796, 163, 6712, 1173, 11004, 140735, 56992, 26153	0.000838514
GO:0000278|mitotic cell cycle	92	12	0.130435	2.77255	8615, 150094, 5982, 6886, 5984, 5424, 10112, 2237, 79172, 51659, 401541, 3978	0.000861938
GO:0016444|somatic cell DNA recombination	34	7	0.205882	4.37627	23075, 4683, 6929, 2956, 51176, 4436, 2067	0.00086571
GO:0090277|positive regulation of peptide hormone secretion	34	7	0.205882	4.37627	2243, 2244, 8660, 2266, 286676, 6717, 2645	0.00086571
GO:0001944|vasculature development	378	32	0.0846561	1.79946	1295, 22899, 7010, 6909, 25960, 3479, 11082, 5787, 5345, 1003, 3791, 1909, 1499, 7716, 7476, 2034, 2028, 6886, 6091, 9496, 83854, 718, 9047, 54922, 51176, 2321, 6722, 64218, 79733, 10014, 57007, 57496	0.000886149
GO:0051258|protein polymerization	127	15	0.11811	2.51057	2243, 2244, 2059, 2266, 2258, 2039, 114791, 10844, 6712, 4137, 10092, 10096, 1027, 85378, 6709	0.000886848
GO:0001764|neuron migration	77	11	0.142857	3.0366	1499, 2258, 2621, 57556, 2676, 5649, 4137, 6722, 8846, 7025, 5194	0.000887859
GO:0000730|DNA recombinase assembly	5	3	0.6	12.7537	6118, 6117, 6119	0.000963361
GO:0006269|DNA replication, synthesis of RNA primer	5	3	0.6	12.7537	5557, 5558, 5422	0.000963361
GO:0034116|positive regulation of heterotypic cell-cell adhesion	5	3	0.6	12.7537	2243, 2244, 2266	0.000963361
GO:0001763|morphogenesis of a branching structure	129	15	0.116279	2.47165	3265, 2099, 5058, 3479, 3791, 1909, 1499, 79633, 1305, 54922, 51176, 64399, 2321, 6722, 84870	0.00104323
GO:0002504|antigen processing and presentation of peptide or polysaccharide antigen via MHC class II	67	10	0.149254	3.17256	1510, 51128, 3796, 163, 6712, 1173, 11004, 140735, 56992, 26153	0.0010682
GO:0007155|cell adhesion	379	31	0.0817942	1.73863	26047, 23037, 1404, 24146, 3483, 5792, 5318, 43, 81671, 1003, 129804, 4921, 259, 1499, 1495, 7476, 3026, 79633, 79834, 4920, 1002, 6091, 131873, 2621, 5649, 1305, 221935, 5239, 10516, 57007, 92521	0.00110568
GO:0030800|negative regulation of cyclic nucleotide metabolic process	18	5	0.277778	5.90449	2771, 5064, 1909, 5138, 2918	0.00115956
GO:0030809|negative regulation of nucleotide biosynthetic process	18	5	0.277778	5.90449	2771, 5064, 1909, 5138, 2918	0.00115956
GO:1900026|positive regulation of substrate adhesion-dependent cell spreading	18	5	0.277778	5.90449	2243, 2244, 2266, 2039, 10276	0.00115956
GO:0045595|regulation of cell differentiation	797	56	0.0702635	1.49353	11197, 55558, 3265, 5318, 9806, 25960, 3479, 2243, 57611, 43, 4771, 2244, 150094, 5345, 100, 654, 5064, 3791, 4921, 983, 8243, 1499, 1495, 7476, 79633, 2266, 84433, 2258, 6886, 7143, 4038, 6091, 116113, 2039, 9991, 2621, 57556, 6929, 5649, 4137, 51176, 10276, 6722, 760, 3665, 10096, 7025, 8312, 23051, 7520, 65078, 10014, 121340, 1716, 19, 6647	0.00141196
GO:0002200|somatic diversification of immune receptors	37	7	0.189189	4.02144	23075, 4683, 6929, 2956, 51176, 4436, 2067	0.00146671
GO:0045740|positive regulation of DNA replication	37	7	0.189189	4.02144	3265, 3479, 654, 983, 1017, 79733, 25913	0.00146671
GO:0050805|negative regulation of synaptic transmission	19	5	0.263158	5.59373	57406, 2771, 1269, 7143, 6722	0.00149914
GO:0022603|regulation of anatomical structure morphogenesis	477	37	0.0775681	1.6488	55558, 85407, 7010, 6909, 2099, 25960, 2243, 57611, 3074, 1361, 43, 2244, 2059, 5064, 3791, 1909, 1499, 7476, 2768, 2266, 4920, 2258, 4038, 6091, 2039, 5649, 718, 84133, 4137, 51176, 10276, 2321, 64218, 10096, 65078, 10014, 56882	0.00172475
GO:0032508|DNA duplex unwinding	49	8	0.163265	3.4704	4172, 4175, 9557, 4683, 51750, 25913, 7520, 4176	0.00185495
GO:0009157|deoxyribonucleoside monophosphate biosynthetic process	6	3	0.5	10.6281	7083, 1854, 1716	0.00185949
GO:0051096|positive regulation of helicase activity	6	3	0.5	10.6281	2956, 4436, 25913	0.00185949
GO:0050878|regulation of body fluid levels	431	34	0.0788863	1.67682	84062, 3265, 7010, 2771, 3479, 2243, 1361, 7392, 2244, 5345, 58494, 100, 2768, 2266, 89781, 3796, 2039, 30845, 3655, 5291, 2621, 6722, 1017, 11004, 6863, 5138, 1675, 56992, 2782, 26153, 51317, 5624, 6647, 2886	0.00206782
GO:0010035|response to inorganic substance	225	21	0.0933333	1.98391	4547, 2243, 2244, 100, 654, 983, 1499, 2266, 2878, 10397, 5111, 2039, 30820, 10276, 1017, 760, 7083, 1027, 10516, 3978, 6647	0.00209168
GO:0072359|circulatory system development	566	42	0.0742049	1.57731	1295, 22899, 7010, 6909, 5318, 25960, 2997, 3479, 11082, 5787, 150094, 5345, 1003, 3791, 1909, 983, 1499, 7716, 7476, 79633, 2034, 5111, 2028, 6886, 6091, 116113, 9496, 83854, 718, 9047, 54922, 51176, 2321, 6722, 64218, 6717, 79733, 70, 9321, 10014, 57007, 57496	0.00209211
GO:0023052|signaling	3156	177	0.0560837	1.19212	11197, 26047, 23007, 84445, 22899, 84062, 57406, 6734, 1850, 55558, 84447, 85407, 3265, 7010, 3483, 5792, 8633, 65010, 55829, 5611, 5318, 60559, 7494, 9806, 168620, 2099, 5058, 25960, 2771, 124857, 3479, 10549, 11082, 2243, 3074, 64123, 28988, 9709, 120863, 43, 5525, 4771, 2244, 284654, 151056, 150094, 5345, 100, 4189, 6400, 654, 2059, 5064, 84986, 8660, 610, 64101, 57600, 3791, 1909, 4921, 51009…	0.00216412
GO:1901700|response to oxygen-containing compound	777	54	0.0694981	1.47726	2019, 3265, 7010, 65010, 55829, 2099, 5058, 1361, 100, 654, 2059, 8660, 54332, 610, 1909, 249, 983, 57509, 1499, 1495, 7476, 23729, 2878, 1269, 2039, 55937, 5291, 2621, 152831, 6929, 7529, 10276, 9550, 6722, 1017, 9296, 6863, 6717, 5138, 10096, 7083, 1027, 28956, 70, 2782, 7520, 10516, 10014, 197, 2645, 2067, 19, 3978, 6647	0.00219145
GO:0001507|acetylcholine catabolic process in synaptic cleft	2	2	1	21.2562	43, 8292	0.00220851
GO:0006272|leading strand elongation	2	2	1	21.2562	5111, 5422	0.00220851
GO:0022009|central nervous system vasculogenesis	2	2	1	21.2562	1499, 7476	0.00220851
GO:0046122|purine deoxyribonucleoside metabolic process	2	2	1	21.2562	100, 1716	0.00220851
GO:0060066|oviduct development	2	2	1	21.2562	1499, 7476	0.00220851
GO:0090089|regulation of dipeptide transport	2	2	1	21.2562	65010, 760	0.00220851
GO:2000878|positive regulation of oligopeptide transport	2	2	1	21.2562	65010, 760	0.00220851
GO:2001150|positive regulation of dipeptide transmembrane transport	2	2	1	21.2562	65010, 760	0.00220851
GO:0051301|cell division	535	40	0.0747664	1.58925	84445, 2771, 3479, 284654, 7156, 2175, 9055, 2059, 54892, 983, 8243, 7476, 57405, 2258, 3796, 4683, 6886, 6117, 7272, 5291, 23503, 2956, 51176, 1017, 1164, 11004, 6651, 10112, 10096, 1063, 79733, 4436, 93323, 56992, 5810, 4288, 27436, 23354, 3978, 55839	0.00232379
GO:0006284|base-excision repair	30	6	0.2	4.25124	6118, 5111, 6117, 6119, 2237, 3978	0.0023252
GO:0021885|forebrain cell migration	40	7	0.175	3.71983	1499, 2258, 7143, 6091, 5649, 6722, 5194	0.00235193
GO:0016447|somatic recombination of immunoglobulin gene segments	30	6	0.2	4.25124	23075, 4683, 6929, 2956, 4436, 2067	0.00237364
GO:0051272|positive regulation of cellular component movement	198	19	0.0959596	2.03973	3265, 7010, 57214, 25960, 3479, 79872, 8660, 3791, 1909, 4921, 4920, 2039, 2621, 57556, 5649, 51176, 2321, 6863, 2886	0.00245196
GO:0061572|actin filament bundle organization	75	10	0.133333	2.83416	22899, 5058, 134549, 4771, 5345, 2059, 2039, 55616, 6722, 6863	0.00255505
GO:0040017|positive regulation of locomotion	200	19	0.095	2.01934	3265, 7010, 57214, 25960, 3479, 79872, 8660, 3791, 1909, 4921, 4920, 2039, 2621, 57556, 5649, 51176, 2321, 6863, 2886	0.00274729
GO:0000724|double-strand break repair via homologous recombination	64	9	0.140625	2.98915	6118, 22909, 4683, 6117, 23503, 7158, 51750, 6119, 3978	0.00286463
GO:0051495|positive regulation of cytoskeleton organization	102	12	0.117647	2.50073	22899, 55558, 3265, 7010, 5058, 4771, 5345, 4137, 10092, 6863, 10096, 1027	0.0029238
GO:1900543|negative regulation of purine nucleotide metabolic process	22	5	0.227273	4.83095	2771, 5064, 1909, 5138, 2918	0.00305045
GO:0008283|cell proliferation	595	42	0.0705882	1.50044	1295, 84445, 5318, 5058, 1361, 10208, 43, 4771, 1003, 2175, 2059, 26136, 54892, 1495, 4920, 5111, 2028, 8301, 2258, 4683, 6886, 6091, 3714, 84133, 5422, 9047, 64399, 6722, 1164, 85004, 11004, 1063, 7083, 56992, 6119, 4288, 7520, 3177, 4176, 2067, 5045, 8804	0.00325097
GO:0051270|regulation of cellular component movement	208	19	0.0913462	1.94167	1636, 57406, 55558, 85407, 8633, 5318, 4771, 100, 57509, 1495, 2768, 3714, 58516, 4137, 6722, 64218, 6717, 1027, 10014	0.00331548
GO:0021766|hippocampus development	32	6	0.1875	3.98553	55558, 4771, 2258, 5649, 51176, 6722	0.00334571
GO:0009605|response to external stimulus	1103	71	0.0643699	1.36826	55558, 3265, 7010, 8633, 55829, 5611, 5058, 25960, 2771, 2243, 340024, 1361, 6510, 7392, 151056, 150094, 5345, 100, 654, 3791, 1909, 249, 983, 57509, 1499, 23729, 1269, 7143, 6091, 2039, 163, 6304, 3655, 5291, 2621, 57556, 2676, 6712, 6929, 5649, 718, 7529, 7275, 10060, 51176, 2321, 6722, 1173, 64218, 1259, 8846, 8878, 1327, 6863, 3665, 5138, 55075, 7083, 7378, 2782, 5293, 26153, 197, 2645, 57007…	0.00334955
GO:0002576|platelet degranulation	66	9	0.136364	2.89857	3479, 2243, 2244, 5345, 2266, 2039, 2621, 1675, 6647	0.00354435
GO:0007596|blood coagulation	348	28	0.0804598	1.71027	84062, 3265, 7010, 2771, 3479, 2243, 2244, 58494, 2768, 2266, 89781, 3796, 30845, 3655, 5291, 2621, 6722, 1017, 11004, 5138, 1675, 56992, 2782, 26153, 51317, 5624, 6647, 2886	0.00354869
GO:0051094|positive regulation of developmental process	518	38	0.0733591	1.55933	11197, 7010, 6909, 3479, 2243, 57611, 4771, 2244, 5345, 100, 654, 5064, 3791, 1909, 4921, 983, 1495, 7476, 2266, 89781, 6886, 6091, 2039, 2621, 6929, 5649, 718, 4137, 51176, 10276, 2321, 6722, 760, 10096, 23051, 7520, 121340, 57496	0.00395507
GO:0007270|neuron-neuron synaptic transmission	56	8	0.142857	3.0366	3265, 1269, 7143, 5649, 760, 6863, 2918, 785	0.00438624
GO:0001934|positive regulation of protein phosphorylation	407	31	0.0761671	1.61902	6734, 84447, 3265, 57214, 5611, 7494, 2771, 3479, 28988, 9709, 284654, 4189, 654, 3791, 1909, 4921, 983, 2081, 2258, 4683, 7272, 5291, 5649, 718, 7529, 10954, 2321, 9695, 8878, 28956, 6647	0.00482481
GO:0048541|Peyer's patch development	8	3	0.375	7.97107	100, 6929, 785	0.00485084
GO:0030335|positive regulation of cell migration	181	17	0.0939227	1.99644	3265, 7010, 57214, 25960, 3479, 79872, 8660, 3791, 1909, 4920, 2621, 57556, 5649, 51176, 2321, 6863, 2886	0.00485854
GO:0044699|single-organism process	6066	277	0.0456644	0.97065	11197, 28968, 23007, 6536, 6238, 27129, 3985, 23516, 2019, 4172, 4175, 22899, 84062, 129642, 57406, 1850, 55558, 84447, 1404, 85407, 24146, 5007, 4547, 3483, 5792, 51669, 8633, 65010, 55829, 5611, 8395, 7494, 9806, 168620, 1317, 63910, 91689, 25960, 2997, 134549, 124857, 5787, 11117, 2243, 57611, 389058, 5557, 340024, 2687, 3074, 1510, 64123, 6510, 6476, 28988, 26031, 9709, 120863, 7392, 51061, 8…	0.0050704
GO:0000082|G1/S transition of mitotic cell cycle	197	18	0.0913706	1.94219	4172, 4175, 5557, 6118, 10926, 5558, 983, 5111, 6117, 818, 6929, 5422, 51065, 1017, 1027, 5426, 6119, 4176	0.00529401
GO:0007160|cell-matrix adhesion	138	14	0.101449	2.15642	7010, 2243, 4771, 2244, 3791, 1499, 2266, 2039, 3655, 5291, 1305, 6722, 4811, 10516	0.00537058
GO:0022409|positive regulation of cell-cell adhesion	16	4	0.25	5.31404	5345, 2039, 3655, 51176	0.00547613
GO:0001569|patterning of blood vessels	25	5	0.2	4.25124	1909, 1499, 51176, 2321, 6722	0.00547943
GO:0002208|somatic diversification of immunoglobulins involved in immune response	25	5	0.2	4.25124	23075, 4683, 2956, 4436, 2067	0.00547943
GO:0045190|isotype switching	25	5	0.2	4.25124	23075, 4683, 2956, 4436, 2067	0.00547943
GO:0006303|double-strand break repair via nonhomologous end joining	16	4	0.25	5.31404	5422, 7520, 7913, 3978	0.00559889
GO:0071103|DNA conformation change	139	14	0.100719	2.14091	4172, 4175, 7156, 54892, 983, 9557, 4683, 51750, 25913, 79172, 7520, 4176, 401541, 55839	0.00572363
GO:0050896|response to stimulus	1944	105	0.0540123	1.1481	11197, 23007, 1369, 27129, 2019, 6734, 51569, 4547, 10972, 3483, 5792, 65010, 6909, 9806, 168620, 124857, 10549, 2687, 64123, 9709, 120863, 51061, 43, 5525, 23075, 84236, 5982, 58494, 2175, 4189, 6400, 9520, 92667, 54332, 610, 57600, 4921, 91442, 8243, 7716, 22909, 79633, 89781, 2878, 10397, 2034, 29089, 5111, 55697, 9557, 51302, 6729, 3796, 4683, 8909, 6117, 5984, 55937, 30845, 28954, 285193, 38…	0.00573815
GO:0002009|morphogenesis of an epithelium	278	23	0.0827338	1.7586	85407, 3265, 6909, 2099, 5058, 3479, 3791, 1909, 1499, 7476, 79633, 4920, 6091, 9496, 3714, 84133, 54922, 51176, 64399, 2321, 6722, 760, 84870	0.00600225
GO:0022411|cellular component disassembly	327	26	0.0795107	1.69009	1295, 28988, 2059, 55201, 4921, 983, 1499, 6189, 8086, 2258, 3796, 131873, 2039, 6304, 6712, 4137, 1305, 2107, 4811, 6603, 11004, 27436, 23165, 5045, 9045, 6709	0.00606109
GO:0019220|regulation of phosphate metabolic process	1225	76	0.0620408	1.31875	22899, 6734, 1850, 84447, 3265, 7010, 57214, 5611, 7494, 5058, 2771, 3479, 2243, 28988, 9709, 5525, 4771, 2244, 284654, 5345, 4189, 654, 5064, 84986, 8660, 57600, 3791, 1909, 4921, 983, 259, 1499, 7476, 2266, 2081, 55697, 2258, 4683, 4038, 2039, 440107, 55616, 7272, 3655, 5291, 2621, 152831, 5649, 718, 7529, 9135, 54922, 10276, 10954, 2321, 9695, 1164, 9922, 8878, 5138, 1027, 28956, 8312, 10260, …	0.00613403
GO:0030433|ER-associated ubiquitin-dependent protein catabolic process	36	6	0.166667	3.5427	84447, 55829, 84236, 4189, 51009, 9695	0.0061372
GO:1901880|negative regulation of protein depolymerization	36	6	0.166667	3.5427	2059, 2258, 2039, 6712, 27436, 6709	0.0061372
GO:0033674|positive regulation of kinase activity	344	27	0.0784884	1.66836	6734, 84447, 3265, 7010, 57214, 5611, 7494, 5058, 2771, 28988, 9709, 4189, 4921, 983, 2081, 2258, 4683, 5291, 2621, 5649, 7529, 10954, 2321, 9695, 28956, 8312, 6647	0.00618263
GO:0000710|meiotic mismatch repair	3	2	0.666667	14.1708	2956, 4436	0.00641861
GO:0002005|angiotensin catabolic process in blood	3	2	0.666667	14.1708	1636, 2028	0.00641861
GO:0002864|regulation of acute inflammatory response to antigenic stimulus	3	2	0.666667	14.1708	55829, 718	0.00641861
GO:0008291|acetylcholine metabolic process	3	2	0.666667	14.1708	43, 8292	0.00641861
GO:0014834|skeletal muscle satellite cell maintenance involved in skeletal muscle regeneration	3	2	0.666667	14.1708	3479, 7476	0.00641861
GO:0030997|regulation of centriole-centriole cohesion	3	2	0.666667	14.1708	1499, 11190	0.00641861
GO:0032203|telomere formation via telomerase	3	2	0.666667	14.1708	25913, 7015	0.00641861
GO:0033159|negative regulation of protein import into nucleus, translocation	3	2	0.666667	14.1708	2621, 5138	0.00641861
GO:0035754|B cell chemotaxis	3	2	0.666667	14.1708	2621, 5293	0.00641861
GO:0043137|DNA replication, removal of RNA primer	3	2	0.666667	14.1708	5424, 2237	0.00641861
GO:0044256|protein digestion	3	2	0.666667	14.1708	1636, 2028	0.00641861
GO:0044266|multicellular organismal macromolecule catabolic process	3	2	0.666667	14.1708	1636, 2028	0.00641861
GO:1900103|positive regulation of endoplasmic reticulum unfolded protein response	3	2	0.666667	14.1708	7494, 2081	0.00641861
GO:2000110|negative regulation of macrophage apoptotic process	3	2	0.666667	14.1708	55829, 3665	0.00641861
GO:2000848|positive regulation of corticosteroid hormone secretion	3	2	0.666667	14.1708	654, 6863	0.00641861
GO:0046854|phosphatidylinositol phosphorylation	26	5	0.192308	4.08773	8395, 55300, 5291, 5293, 79837	0.00652705
GO:0048015|phosphatidylinositol-mediated signaling	127	13	0.102362	2.17583	23007, 7010, 3479, 8660, 3791, 5291, 152831, 5649, 4343, 2321, 9351, 1027, 5293	0.00665877
GO:0007416|synapse assembly	48	7	0.145833	3.09986	9806, 28988, 43, 7476, 4038, 6712, 5649	0.00672614
GO:0048469|cell maturation	86	10	0.116279	2.47165	26047, 65010, 7494, 168620, 3791, 1499, 2034, 6886, 9991, 23294	0.00690382
GO:0022607|cellular component assembly	1264	77	0.0609177	1.29488	84445, 22899, 24146, 3265, 7010, 10972, 5318, 5058, 134549, 2243, 51128, 81671, 4771, 2244, 5345, 1003, 2175, 26278, 2059, 5064, 6118, 3791, 983, 1499, 1495, 2266, 2878, 1002, 8301, 2258, 6729, 6886, 84708, 6117, 2039, 55937, 114791, 30845, 55616, 10844, 3655, 2621, 818, 7529, 84869, 4137, 10092, 6722, 8878, 6863, 9351, 10096, 1063, 7083, 1027, 8312, 70, 25913, 23149, 93323, 6119, 79172, 150274, …	0.00693385
GO:0006298|mismatch repair	17	4	0.235294	5.00145	6118, 5111, 6117, 6119	0.00695057
GO:0001967|suckling behavior	9	3	0.333333	7.08539	51009, 51317, 5194	0.00702421
GO:0046688|response to copper ion	9	3	0.333333	7.08539	983, 7083, 6647	0.00702421
GO:0060788|ectodermal placode formation	9	3	0.333333	7.08539	6909, 1499, 8312	0.00702421
GO:0071696|ectodermal placode development	9	3	0.333333	7.08539	6909, 1499, 8312	0.00702421
GO:0006897|endocytosis	348	27	0.0775862	1.64919	3265, 5058, 28988, 43, 284654, 79872, 29911, 8301, 4038, 84173, 8909, 163, 5291, 2621, 718, 9135, 7275, 10092, 1173, 286676, 8411, 10096, 23149, 197, 56882, 57007, 19	0.00718452
GO:0000003|reproduction	484	35	0.072314	1.53712	3985, 65010, 2099, 10549, 3074, 7392, 284654, 84236, 7156, 100, 2175, 3791, 1909, 983, 8243, 1499, 1495, 8086, 4683, 6117, 81624, 3714, 148229, 2956, 1017, 1164, 51361, 6863, 10096, 7083, 4436, 5810, 4288, 2067, 6647	0.00719416
GO:0006461|protein complex assembly	479	34	0.0709812	1.50879	84445, 2243, 51128, 28988, 2244, 2175, 2059, 983, 2266, 8301, 2258, 6729, 6886, 2039, 114791, 10844, 6712, 4137, 10092, 6722, 9351, 10096, 1063, 1027, 23149, 93323, 79172, 85378, 55125, 23165, 401541, 23354, 55839, 6709	0.0078782
GO:0006812|cation transport	524	37	0.0706107	1.50091	6536, 23516, 84062, 51669, 57214, 5318, 7494, 168620, 1317, 91689, 2771, 6510, 150094, 100, 610, 1909, 1499, 10079, 81614, 8301, 2621, 818, 6560, 10060, 148229, 30820, 9550, 1017, 1259, 1327, 9296, 6717, 5138, 1027, 1356, 2645, 785	0.00840911
GO:0001501|skeletal system development	254	21	0.0826772	1.7574	2019, 7010, 124857, 3479, 389058, 3074, 654, 4921, 249, 1499, 7476, 79633, 4920, 9496, 54799, 3714, 1305, 202018, 64399, 8312, 197	0.00850956
GO:0044770|cell cycle phase transition	387	29	0.0749354	1.59284	4172, 4175, 3265, 5557, 6118, 10926, 5558, 983, 8243, 5111, 4683, 6117, 114791, 10844, 7272, 818, 6929, 5422, 51065, 1017, 11190, 1063, 1027, 5426, 4436, 6119, 85378, 55125, 4176	0.00870196
GO:0001958|endochondral ossification	18	4	0.222222	4.7236	7010, 654, 249, 1305	0.00873774
GO:0051693|actin filament capping	18	4	0.222222	4.7236	2059, 2039, 6712, 6709	0.00873774
GO:0051276|chromosome organization	614	42	0.0684039	1.45401	2099, 5557, 5982, 6118, 54892, 5558, 983, 8243, 1499, 5111, 9557, 4683, 6886, 6117, 5984, 6304, 54799, 6929, 5422, 5424, 51176, 1017, 6603, 51750, 1063, 5426, 4436, 25913, 6119, 2237, 79172, 51780, 7520, 51317, 10014, 7913, 7015, 2067, 55689, 401541, 3978, 55839	0.00878531
GO:0051052|regulation of DNA metabolic process	192	17	0.0885417	1.88206	3265, 3479, 4771, 654, 6118, 983, 8243, 5111, 4683, 2956, 1017, 51750, 79733, 4436, 25913, 7913, 2067	0.0089827
GO:0048812|neuron projection morphogenesis	388	29	0.0747423	1.58874	84062, 55558, 3265, 8633, 5058, 57611, 28988, 43, 55201, 983, 7476, 8301, 2258, 7143, 4038, 6091, 163, 57556, 2676, 6712, 5649, 7529, 4137, 1173, 64218, 10096, 65078, 785, 6709	0.00900342
GO:0051047|positive regulation of secretion	132	13	0.0984848	2.09341	84062, 2243, 1361, 43, 2244, 84236, 654, 8660, 2266, 286676, 6863, 6717, 2645	0.00913064
GO:0016337|single organismal cell-cell adhesion	180	16	0.0888889	1.88944	7010, 5318, 81671, 4771, 79872, 58494, 100, 1499, 1495, 7476, 4920, 7143, 5291, 2621, 1305, 6722	0.00944902
GO:0050808|synapse organization	52	7	0.134615	2.86141	22899, 5058, 5064, 64101, 1499, 7143, 785	0.00984152
GO:0048285|organelle fission	391	29	0.0741688	1.57655	84445, 3479, 284654, 7156, 2175, 2059, 54332, 54892, 983, 8243, 57405, 3796, 4683, 6117, 7272, 2956, 1017, 1164, 11004, 10096, 1063, 4436, 93323, 56992, 5810, 4288, 27436, 23354, 55839	0.00995981
GO:0042113|B cell activation	119	12	0.10084	2.14348	23075, 100, 8660, 84433, 4683, 6929, 2956, 51176, 4436, 5293, 10014, 2067	0.0100383
GO:2000241|regulation of reproductive process	40	6	0.15	3.18843	2099, 10549, 284654, 100, 1499, 1027	0.0103281
GO:0021795|cerebral cortex cell migration	29	5	0.172414	3.66486	1499, 2258, 6091, 5649, 5194	0.0104976
GO:0006508|proteolysis	858	55	0.0641026	1.36258	1369, 1636, 84447, 440854, 55829, 5611, 60559, 7494, 124857, 2687, 1510, 1361, 10208, 143279, 9709, 55325, 84236, 5345, 137492, 4189, 9520, 85015, 51009, 983, 259, 11330, 2768, 3026, 2028, 64174, 8301, 6091, 84708, 8909, 2621, 5649, 718, 23376, 84133, 51065, 51176, 1017, 9695, 51449, 8878, 84640, 6717, 55075, 1027, 1675, 8312, 197, 5624, 5045, 150684	0.0105682
GO:0061564|axon development	342	26	0.0760234	1.61597	55558, 3265, 8633, 5058, 57611, 43, 983, 1495, 7476, 8301, 2258, 7143, 4038, 6091, 163, 57556, 2676, 6712, 5649, 7529, 4137, 1173, 64218, 65078, 785, 6709	0.0106045
GO:0030890|positive regulation of B cell proliferation	19	4	0.210526	4.47499	100, 8660, 84433, 6929	0.0106642
GO:0046686|response to cadmium ion	19	4	0.210526	4.47499	983, 1499, 5111, 1027	0.0106642
GO:0021700|developmental maturation	53	7	0.132075	2.80742	22899, 3479, 1003, 5064, 79633, 8301, 5649	0.0107397
GO:0030154|cell differentiation	725	45	0.062069	1.31935	1295, 6238, 1636, 7010, 65010, 6909, 168620, 2099, 124857, 84236, 84879, 1909, 249, 7716, 2768, 6189, 89781, 79834, 4920, 2034, 5111, 312, 3796, 83854, 6304, 3655, 6716, 818, 23376, 1305, 9047, 54922, 2321, 51361, 8878, 5138, 1063, 79733, 4436, 70, 79144, 5293, 57007, 2067, 57496	0.0107624
GO:2001234|negative regulation of apoptotic signaling pathway	121	12	0.0991736	2.10805	84447, 55829, 3479, 2243, 2244, 1499, 1495, 2266, 3655, 1491, 7015, 57007	0.0113854
GO:0043408|regulation of MAPK cascade	361	27	0.0747922	1.5898	1850, 3265, 7010, 5058, 2771, 3479, 2243, 28988, 4771, 2244, 5345, 3791, 1909, 983, 259, 1499, 7476, 2266, 5291, 2621, 152831, 7529, 2321, 28956, 8312, 57007, 6647	0.0114086
GO:0046661|male sex differentiation	79	9	0.113924	2.42159	2099, 10549, 2175, 654, 1499, 1495, 6716, 4436, 2067	0.0115387
GO:0090066|regulation of anatomical structure size	229	19	0.0829694	1.76361	1636, 55558, 2243, 57611, 2244, 5345, 2059, 1909, 7476, 2266, 2258, 7143, 2039, 6712, 4137, 10092, 10096, 6647, 6709	0.0115707
GO:0031109|microtubule polymerization or depolymerization	30	5	0.166667	3.5427	114791, 10844, 4137, 1027, 85378	0.0117985
GO:0002285|lymphocyte activation involved in immune response	66	8	0.121212	2.57651	23075, 100, 4683, 2956, 51176, 64218, 4436, 2067	0.0118031
GO:0007040|lysosome organization	30	5	0.166667	3.5427	3074, 29911, 89781, 51361, 19	0.0121224
GO:0032970|regulation of actin filament-based process	183	16	0.0874317	1.85846	22899, 3265, 7010, 5318, 5058, 4771, 5345, 2059, 2039, 55616, 6712, 10092, 6863, 6717, 10096, 6709	0.0123865
GO:0006287|base-excision repair, gap-filling	4	2	0.5	10.6281	5424, 5426	0.0124379
GO:0016264|gap junction assembly	4	2	0.5	10.6281	5318, 1495	0.0124379
GO:0032230|positive regulation of synaptic transmission, GABAergic	4	2	0.5	10.6281	760, 6863	0.0124379
GO:0035672|oligopeptide transmembrane transport	4	2	0.5	10.6281	65010, 760	0.0124379
GO:0038166|angiotensin-activated signaling pathway	4	2	0.5	10.6281	65010, 760	0.0124379
GO:0044268|multicellular organismal protein metabolic process	4	2	0.5	10.6281	1636, 2028	0.0124379
GO:0045760|positive regulation of action potential	4	2	0.5	10.6281	30820, 6863	0.0124379
GO:0046016|positive regulation of transcription by glucose	4	2	0.5	10.6281	7392, 6722	0.0124379
GO:0071681|cellular response to indole-3-methanol	4	2	0.5	10.6281	1499, 1495	0.0124379
GO:0000718|nucleotide-excision repair, DNA damage removal	20	4	0.2	4.25124	6118, 6117, 6119, 2067	0.012845
GO:0009954|proximal/distal pattern formation	11	3	0.272727	5.79714	2019, 1499, 4038	0.0128616
GO:0017187|peptidyl-glutamic acid carboxylation	11	3	0.272727	5.79714	2621, 5624, 5045	0.0128616
GO:0045725|positive regulation of glycogen biosynthetic process	11	3	0.272727	5.79714	3479, 8660, 2645	0.0128616
GO:0051281|positive regulation of release of sequestered calcium ion into cytosol	11	3	0.272727	5.79714	57214, 1909, 6717	0.0128616
GO:0051259|protein oligomerization	248	20	0.0806452	1.71421	3265, 7010, 10972, 43, 1499, 1495, 2878, 4038, 84708, 30845, 818, 7529, 84869, 8878, 7083, 8312, 150274, 1854, 1491, 115207	0.0130364
GO:1903036|positive regulation of response to wounding	42	6	0.142857	3.0366	3265, 1909, 2039, 718, 6863, 5138	0.0130472
GO:0048856|anatomical structure development	2145	115	0.0536131	1.13961	1295, 84445, 1636, 22899, 84062, 84447, 7010, 10972, 8633, 65010, 7494, 9806, 168620, 5058, 25960, 2997, 134549, 11082, 5787, 2243, 57611, 389058, 3074, 1361, 28988, 7392, 23075, 2244, 5345, 1003, 84879, 2059, 5064, 8660, 54892, 1909, 55201, 4921, 249, 57704, 8243, 7716, 2266, 89781, 79834, 10397, 5111, 2028, 84433, 8301, 3796, 4683, 6886, 7143, 116113, 6117, 2039, 83854, 163, 1821, 6304, 9991, 5…	0.0131273
GO:0071822|protein complex subunit organization	279	21	0.0752688	1.59993	22899, 5318, 5058, 134549, 4771, 5345, 9055, 4921, 8243, 57405, 6189, 3796, 55616, 7272, 2107, 6603, 11004, 6863, 70, 27436, 9045	0.0135942
GO:0002250|adaptive immune response	124	12	0.0967742	2.05705	23075, 100, 4683, 718, 2956, 51176, 64218, 3665, 4436, 5293, 10148, 2067	0.0136622
GO:0051496|positive regulation of stress fiber assembly	31	5	0.16129	3.42842	22899, 5058, 4771, 5345, 6863	0.0139097
GO:0032946|positive regulation of mononuclear cell proliferation	55	7	0.127273	2.70533	3479, 100, 8660, 84433, 6929, 6863, 10148	0.0140019
GO:2000026|regulation of multicellular organismal development	769	49	0.0637191	1.35442	22899, 55558, 85407, 7010, 6909, 2099, 25960, 3479, 57611, 1361, 43, 100, 5064, 3791, 1909, 983, 1499, 1495, 7476, 79633, 4920, 84433, 2258, 6886, 7143, 4038, 6091, 116113, 57556, 6929, 5649, 718, 84133, 4137, 51176, 2321, 64218, 760, 3665, 10096, 7025, 1063, 1027, 7520, 65078, 10014, 1716, 57496, 6647	0.0152538
GO:0010259|multicellular organismal aging	21	4	0.190476	4.0488	11231, 2956, 4436, 2067	0.0152907
GO:0050766|positive regulation of phagocytosis	21	4	0.190476	4.0488	2621, 718, 7275, 197	0.0152907
GO:0007610|behavior	113	11	0.0973451	2.06919	25960, 3074, 3791, 1909, 51009, 57509, 6886, 2621, 51317, 6647, 5194	0.0153087
GO:0043244|regulation of protein complex disassembly	56	7	0.125	2.65702	2059, 2258, 2039, 6712, 2107, 27436, 6709	0.0153755
GO:0055082|cellular chemical homeostasis	302	23	0.0761589	1.61885	23516, 65010, 57214, 1317, 2099, 91689, 3074, 1361, 9709, 8660, 1909, 5291, 2621, 9550, 6722, 760, 9296, 6863, 6717, 1356, 2645, 785, 6647	0.0153849
GO:0000902|cell morphogenesis	746	48	0.0643432	1.36769	84062, 55558, 3265, 7010, 8633, 5058, 134549, 2243, 57611, 3074, 28988, 43, 2244, 2059, 5064, 3791, 55201, 983, 1499, 7476, 2768, 2266, 79834, 8301, 2258, 6886, 7143, 4038, 6091, 2039, 163, 57556, 2676, 6712, 5649, 7529, 4137, 51176, 10276, 6722, 1173, 64218, 10096, 65078, 56882, 785, 6647, 6709	0.0155202
GO:0050771|negative regulation of axonogenesis	32	5	0.15625	3.32128	55558, 2258, 7143, 4038, 65078	0.0158659
GO:0014070|response to organic cyclic compound	424	30	0.0707547	1.50397	1369, 2019, 7010, 65010, 2099, 100, 654, 610, 1909, 249, 983, 1499, 1495, 7476, 2039, 3655, 51176, 760, 6863, 5138, 7025, 7083, 1027, 8312, 5730, 2782, 1854, 4288, 10014, 19	0.0163431
GO:0023014|signal transduction by phosphorylation	424	30	0.0707547	1.50397	1850, 3265, 7010, 5058, 2771, 3479, 2243, 28988, 4771, 2244, 5345, 3791, 1909, 983, 259, 1499, 7476, 2266, 4920, 2258, 5291, 285193, 2621, 152831, 7529, 2321, 28956, 8312, 57007, 6647	0.0163431
GO:0006813|potassium ion transport	70	8	0.114286	2.42928	610, 6560, 10060, 30820, 1017, 1259, 1027, 2645	0.0164981
GO:0035113|embryonic appendage morphogenesis	70	8	0.114286	2.42928	2019, 6909, 1499, 7476, 2768, 4038, 9496, 51176	0.0164981
GO:0007620|copulation	12	3	0.25	5.31404	100, 1909, 6863	0.0165592
GO:0035115|embryonic forelimb morphogenesis	12	3	0.25	5.31404	2019, 1499, 7476	0.0165592
GO:2000050|regulation of non-canonical Wnt signaling pathway	12	3	0.25	5.31404	85407, 284654, 84133	0.0165592
GO:0038095|Fc-epsilon receptor signaling pathway	113	11	0.0973451	2.06919	3265, 5058, 8660, 983, 84433, 5291, 152831, 7529, 4343, 1027, 5293	0.0171014
GO:0044802|single-organism membrane organization	514	35	0.0680934	1.44741	26047, 8615, 6734, 10972, 57214, 60559, 5058, 51128, 5525, 5064, 64101, 983, 10079, 79633, 6189, 10397, 8086, 312, 2258, 6729, 4038, 2039, 30845, 2621, 5649, 7529, 11231, 148229, 1173, 8411, 140735, 23165, 19, 6647, 9045	0.017116
GO:0021543|pallium development	45	6	0.133333	2.83416	26047, 1499, 79633, 6091, 7025, 5194	0.0172075
GO:0051247|positive regulation of protein metabolic process	734	47	0.0640327	1.36109	6734, 84447, 85407, 3265, 7010, 57214, 5611, 7494, 5058, 2771, 3479, 28988, 9709, 5525, 284654, 84236, 4189, 654, 57600, 3791, 1909, 4921, 983, 1499, 2081, 84433, 8301, 2258, 4683, 7272, 5291, 2621, 5649, 7529, 27303, 51065, 10954, 2321, 9695, 8878, 1027, 28956, 8312, 10148, 5045, 150684, 6647	0.0173022
GO:1903047|mitotic cell cycle process	591	39	0.0659898	1.40269	84445, 4172, 4175, 3265, 3479, 5557, 2059, 6118, 10926, 54892, 5558, 983, 5111, 8086, 4683, 6117, 114791, 10844, 818, 6929, 5422, 51065, 1017, 11190, 11004, 1063, 1027, 5426, 4436, 93323, 56992, 6119, 27436, 85378, 55125, 23165, 4176, 23354, 55839	0.017525
GO:0034284|response to monosaccharide	99	10	0.10101	2.14709	65010, 55829, 1361, 8660, 55937, 2621, 6722, 6717, 1027, 2645	0.0177401
GO:0008015|blood circulation	223	18	0.0807175	1.71575	27129, 1636, 7010, 5318, 2243, 2244, 5345, 100, 1909, 2266, 2034, 2028, 2621, 6863, 6717, 5138, 70, 6647	0.0177901
GO:0007019|microtubule depolymerization	22	4	0.181818	3.86476	2258, 3796, 11004, 27436	0.0180108
GO:0010962|regulation of glucan biosynthetic process	22	4	0.181818	3.86476	55829, 3479, 8660, 2645	0.0180108
GO:0045321|leukocyte activation	358	26	0.0726257	1.54374	5058, 3479, 23075, 100, 8660, 1499, 23729, 10397, 84433, 1269, 4683, 6304, 2621, 6929, 3714, 2956, 51176, 6722, 64218, 6863, 4436, 5293, 10014, 10148, 2067, 6647	0.0181711
GO:0016064|immunoglobulin mediated immune response	58	7	0.12069	2.5654	23075, 4683, 718, 2956, 3665, 4436, 2067	0.0184054
GO:0060560|developmental growth involved in morphogenesis	100	10	0.1	2.12562	55558, 85407, 6909, 2099, 57611, 4921, 2258, 7143, 6091, 4137	0.0189155
GO:0008284|positive regulation of cell proliferation	429	30	0.0699301	1.48645	3265, 7010, 6909, 2099, 2771, 3479, 11082, 5345, 100, 654, 8660, 3791, 1909, 4921, 51009, 983, 1499, 7476, 84433, 6117, 7272, 2621, 152831, 6929, 51176, 2321, 1017, 6863, 1027, 10148	0.0189193
GO:0030217|T cell differentiation	115	11	0.0956522	2.0332	100, 1499, 84433, 6304, 6929, 3714, 51176, 6722, 64218, 5293, 6647	0.0192623
GO:0003018|vascular process in circulatory system	86	9	0.104651	2.22448	1636, 7010, 2243, 2244, 5345, 1909, 2266, 5138, 6647	0.0193608
GO:0071310|cellular response to organic substance	1104	66	0.0597826	1.27075	6734, 84447, 3265, 55829, 5611, 7494, 2099, 5058, 25960, 124857, 9709, 2244, 84236, 4189, 610, 3791, 51009, 249, 983, 57509, 1499, 1495, 7476, 23729, 2081, 8086, 6091, 2039, 163, 3655, 5291, 152831, 818, 7529, 51176, 10276, 10954, 64399, 9550, 4343, 2321, 1173, 9695, 8878, 9296, 3665, 5138, 7025, 1027, 28956, 8312, 2782, 5293, 7520, 65078, 23165, 10014, 9828, 1491, 197, 2645, 4176, 10148, 57007, …	0.0193619
GO:0016043|cellular component organization	574	33	0.0574913	1.22205	26047, 6734, 1404, 8633, 57214, 60559, 10549, 11082, 11117, 1361, 5375, 137492, 58494, 51009, 10079, 2768, 79633, 79834, 10397, 163, 2199, 27243, 5291, 2676, 9135, 11231, 148229, 51144, 64218, 85004, 8846, 26153, 56882	0.0195285
GO:0044057|regulation of system process	209	17	0.0813397	1.72897	27129, 1636, 5318, 3479, 2243, 2244, 100, 654, 2266, 2034, 7143, 2621, 818, 6722, 6863, 6717, 6647	0.0195386
GO:0044243|multicellular organismal catabolic process	46	6	0.130435	2.77255	1295, 1636, 2028, 131873, 1305, 5045	0.0199156
GO:0071897|DNA biosynthetic process	46	6	0.130435	2.77255	5111, 5422, 5424, 5426, 25913, 3978	0.0199156
GO:0090090|negative regulation of canonical Wnt signaling pathway	59	7	0.118644	2.52192	84445, 85407, 4920, 4038, 84133, 51176, 8312	0.0200675
GO:0001821|histamine secretion	5	2	0.4	8.50247	100, 1909	0.0200876
GO:0010757|negative regulation of plasminogen activation	5	2	0.4	8.50247	1361, 5345	0.0200876
GO:0014010|Schwann cell proliferation	5	2	0.4	8.50247	4771, 1499	0.0200876
GO:0030174|regulation of DNA-dependent DNA replication initiation	5	2	0.4	8.50247	4683, 1017	0.0200876
GO:0030970|retrograde protein transport, ER to cytosol	5	2	0.4	8.50247	55829, 51009	0.0200876
GO:0036093|germ cell proliferation	5	2	0.4	8.50247	10549, 284654	0.0200876
GO:0038171|cannabinoid signaling pathway	5	2	0.4	8.50247	57406, 1269	0.0200876
GO:0045056|transcytosis	5	2	0.4	8.50247	8615, 84879	0.0200876
GO:0060374|mast cell differentiation	5	2	0.4	8.50247	6886, 5293	0.0200876
GO:0060527|prostate epithelial cord arborization involved in prostate glandular acinus morphogenesis	5	2	0.4	8.50247	2099, 3479	0.0200876
GO:0061140|lung secretory cell differentiation	5	2	0.4	8.50247	3479, 116113	0.0200876
GO:0071321|cellular response to cGMP	5	2	0.4	8.50247	610, 5138	0.0200876
GO:0071569|protein ufmylation	5	2	0.4	8.50247	51569, 23376	0.0200876
GO:0072498|embryonic skeletal joint development	5	2	0.4	8.50247	1499, 8312	0.0200876
GO:0097119|postsynaptic density protein 95 clustering	5	2	0.4	8.50247	64101, 5649	0.0200876
GO:1900121|negative regulation of receptor binding	5	2	0.4	8.50247	5792, 51176	0.0200876
GO:0048667|cell morphogenesis involved in neuron differentiation	379	27	0.0712401	1.51429	55558, 3265, 8633, 5058, 57611, 43, 983, 7476, 8301, 2258, 7143, 4038, 6091, 163, 57556, 2676, 6712, 5649, 7529, 4137, 1173, 64218, 10096, 65078, 785, 6647, 6709	0.020375
GO:0030003|cellular cation homeostasis	243	19	0.0781893	1.66201	23516, 65010, 57214, 1317, 2099, 91689, 3074, 9709, 1909, 5291, 9550, 760, 9296, 6863, 6717, 1356, 2645, 785, 6647	0.0205061
GO:0042088|T-helper 1 type immune response	13	3	0.230769	4.90527	51176, 64218, 10148	0.0207888
GO:0045061|thymic T cell selection	13	3	0.230769	4.90527	84433, 3714, 6722	0.0207888
GO:0045332|phospholipid translocation	13	3	0.230769	4.90527	10079, 148229, 19	0.0207888
GO:0055065|metal ion homeostasis	261	20	0.0766284	1.62883	23516, 57214, 1317, 2099, 91689, 3074, 9709, 3791, 1909, 8301, 5291, 9550, 9296, 6863, 6717, 1356, 2645, 785, 150684, 6647	0.0215658
GO:0007569|cell aging	60	7	0.116667	2.47989	3265, 6909, 983, 6722, 7015, 2067, 6647	0.0218316
GO:0002377|immunoglobulin production	47	6	0.12766	2.71355	23075, 4683, 6929, 2956, 4436, 2067	0.0219549
GO:0032231|regulation of actin filament bundle assembly	47	6	0.12766	2.71355	22899, 5058, 4771, 5345, 55616, 6863	0.0219549
GO:0071331|cellular response to hexose stimulus	47	6	0.12766	2.71355	65010, 1361, 8660, 2621, 6722, 6717	0.0219549
GO:0009887|organ morphogenesis	455	31	0.0681319	1.44822	1295, 85407, 7010, 6909, 5318, 2099, 389058, 1361, 4771, 654, 1909, 4921, 249, 1495, 7476, 79633, 4920, 4038, 9496, 3655, 57556, 3714, 84133, 1305, 51176, 6722, 760, 8312, 70, 57496, 6647	0.0221416
GO:0065007|biological regulation	5901	298	0.0504999	1.07344	11197, 23007, 1295, 27129, 23516, 2019, 84445, 1636, 22899, 84062, 57406, 6734, 1850, 55558, 84447, 85407, 3265, 7010, 4547, 3483, 5792, 51669, 8633, 65010, 55829, 57214, 6909, 5611, 5318, 60559, 7494, 9806, 168620, 1317, 2099, 91689, 5058, 25960, 2771, 124857, 3479, 10549, 11082, 11117, 2243, 57611, 389058, 5557, 3074, 64123, 1361, 28988, 9709, 120863, 7392, 51061, 43, 81671, 5525, 4771, 2244, 2…	0.0224268
GO:0010975|regulation of neuron projection development	180	15	0.0833333	1.77135	55558, 57611, 43, 5064, 7476, 2258, 7143, 4038, 6091, 5649, 4137, 10096, 7025, 65078, 1716	0.0224762
GO:0010951|negative regulation of endopeptidase activity	103	10	0.0970874	2.06371	124857, 9709, 5345, 259, 8301, 2621, 718, 51176, 197, 5045	0.0227848
GO:0090087|regulation of peptide transport	103	10	0.0970874	2.06371	65010, 60559, 2243, 2244, 8660, 2266, 286676, 760, 6717, 2645	0.0227848
GO:0007405|neuroblast proliferation	35	5	0.142857	3.0366	1499, 1495, 2258, 51176, 64399	0.0228077
GO:0033138|positive regulation of peptidyl-serine phosphorylation	35	5	0.142857	3.0366	7010, 5058, 57600, 2621, 8312	0.0228077
GO:0050801|ion homeostasis	331	24	0.0725076	1.54123	23516, 65010, 57214, 1317, 2099, 91689, 3074, 9709, 3791, 1909, 8301, 5291, 5424, 9550, 760, 9296, 6863, 6717, 1356, 2645, 19, 785, 150684, 6647	0.0230705
GO:0048583|regulation of response to stimulus	1969	110	0.0558659	1.1875	84445, 22899, 84062, 57406, 1850, 55558, 84447, 85407, 3265, 7010, 55829, 7494, 2099, 5058, 25960, 2771, 3479, 11082, 2243, 1361, 28988, 4771, 2244, 284654, 5345, 100, 654, 2059, 5064, 6118, 84986, 8660, 3791, 1909, 983, 259, 57509, 1499, 1495, 7476, 23729, 2768, 2266, 4920, 2081, 84433, 1269, 7143, 4038, 6091, 2039, 440107, 163, 55616, 7272, 3655, 5291, 2621, 152831, 818, 5649, 718, 7529, 84133,…	0.0233973
GO:0010817|regulation of hormone levels	230	18	0.0782609	1.66353	1636, 60559, 2099, 2243, 2244, 654, 8660, 2266, 2028, 80765, 6716, 818, 51144, 286676, 6863, 6717, 2645, 5045	0.0235223
GO:0001655|urogenital system development	198	16	0.0808081	1.71767	84445, 1636, 10972, 2099, 3479, 654, 1909, 1499, 79633, 2028, 4038, 3655, 11231, 4811, 760, 1027	0.0243365
GO:0050900|leukocyte migration	166	14	0.0843373	1.79269	3265, 7010, 58494, 100, 2059, 1909, 57509, 3655, 5291, 2621, 2321, 5293, 5624, 2886	0.0245623
GO:0006281|DNA repair	287	21	0.0731707	1.55533	5982, 2175, 92667, 91442, 983, 8243, 22909, 29089, 9557, 4683, 5984, 23503, 51065, 1017, 7158, 8846, 51750, 5810, 7520, 7913, 2067	0.0247067
GO:0048754|branching morphogenesis of an epithelial tube	76	8	0.105263	2.23749	3265, 2099, 5058, 3479, 3791, 79633, 54922, 64399	0.0247196
GO:0010647|positive regulation of cell communication	749	47	0.0627503	1.33383	85407, 3265, 7010, 7494, 2099, 5058, 3479, 11082, 2243, 28988, 2244, 284654, 5345, 100, 654, 2059, 3791, 1909, 983, 1499, 1495, 7476, 2266, 4920, 2081, 84433, 7143, 2039, 7272, 5291, 2621, 152831, 5649, 718, 9047, 2321, 8878, 760, 6863, 3665, 28956, 8312, 9641, 1491, 57007, 6647, 2886	0.0247447
GO:0008306|associative learning	36	5	0.138889	2.95225	3265, 7143, 5649, 6722, 6863	0.0254964
GO:0014068|positive regulation of phosphatidylinositol 3-kinase signaling	36	5	0.138889	2.95225	7010, 3479, 3791, 5649, 2321	0.0254964
GO:0045669|positive regulation of osteoblast differentiation	36	5	0.138889	2.95225	3479, 654, 4921, 1499, 23051	0.0254964
GO:0032008|positive regulation of TOR signaling	14	3	0.214286	4.5549	2621, 5649, 28956	0.0255534
GO:0072583|clathrin-mediated endocytosis	14	3	0.214286	4.5549	8301, 5291, 23149	0.0255534
GO:0051297|centrosome organization	62	7	0.112903	2.39989	983, 1499, 1017, 11190, 93323, 55125, 23354	0.0256765
GO:0009725|response to hormone	512	34	0.0664062	1.41154	1369, 3265, 7010, 55829, 2099, 5058, 2244, 654, 8660, 249, 983, 57509, 1499, 1495, 7476, 5291, 152831, 7529, 7275, 51176, 9550, 6722, 85004, 760, 9296, 6863, 7025, 7083, 1027, 5730, 2782, 10014, 197, 2645	0.025857
GO:0006996|organelle organization	1134	64	0.0564374	1.19964	8615, 22899, 84062, 55558, 3265, 7010, 10972, 5318, 168620, 5058, 134549, 3074, 51128, 10208, 28988, 4771, 5345, 29911, 92667, 9055, 5064, 55201, 89781, 2034, 8086, 8301, 2258, 2039, 114791, 81624, 55616, 10844, 57556, 6712, 7529, 4137, 22998, 10092, 9550, 6722, 11190, 9922, 51361, 8411, 9296, 6863, 6651, 10112, 5138, 1027, 8312, 70, 140735, 23149, 85378, 55125, 23165, 9828, 29916, 19, 6647, 2886…	0.0261159
GO:0051129|negative regulation of cellular component organization	336	24	0.0714286	1.5183	55558, 3479, 5525, 26278, 2059, 312, 8301, 2258, 7143, 4038, 2039, 7272, 6712, 1173, 7025, 1063, 4436, 25913, 5810, 27436, 65078, 1716, 2067, 6709	0.0263971
GO:0030802|regulation of cyclic nucleotide biosynthetic process	49	6	0.122449	2.6028	2771, 5064, 1909, 5138, 2918, 19	0.0264456
GO:0030814|regulation of cAMP metabolic process	49	6	0.122449	2.6028	2771, 5064, 1909, 5138, 2918, 19	0.0264456
GO:0006260|DNA replication	175	14	0.08	1.70049	4172, 4175, 43, 4771, 92667, 10926, 4683, 1063, 7083, 5810, 1854, 7015, 4176, 51659	0.0268985
GO:0048666|neuron development	189	15	0.0793651	1.687	26047, 2019, 84062, 28988, 5064, 55201, 57704, 1495, 79633, 6722, 8846, 7025, 140735, 1716, 23294	0.0278248
GO:0002042|cell migration involved in sprouting angiogenesis	25	4	0.16	3.40099	3791, 6091, 6722, 10014	0.0278903
GO:0048821|erythrocyte development	25	4	0.16	3.40099	6886, 2039, 9991, 6722	0.0278903
GO:0010033|response to organic substance	114	10	0.0877193	1.86458	5345, 2059, 54332, 2878, 5111, 55937, 6929, 10096, 70, 2067	0.0282094
GO:0031100|organ regeneration	37	5	0.135135	2.87246	7010, 1361, 983, 2621, 4288	0.0283801
GO:0050886|endocrine process	37	5	0.135135	2.87246	1636, 5345, 654, 2028, 6863	0.0283801
GO:0055123|digestive system development	92	9	0.0978261	2.07941	6909, 7494, 3479, 100, 1499, 79633, 116113, 3655, 7083	0.0286452
GO:0048011|neurotrophin TRK receptor signaling pathway	202	16	0.0792079	1.68366	3265, 8660, 983, 163, 5291, 152831, 7529, 10276, 4343, 1173, 8878, 1027, 5293, 65078, 9828, 5045	0.0286489
GO:0007275|multicellular organismal development	1747	93	0.0532341	1.13155	11197, 26047, 1295, 84445, 1636, 84062, 84447, 3265, 10972, 8633, 5318, 7494, 9806, 5058, 2997, 124857, 11082, 5787, 389058, 3074, 28988, 7392, 81671, 4771, 23075, 150094, 5345, 1003, 8660, 54892, 55201, 249, 57704, 7716, 10397, 2034, 5111, 2028, 8301, 3796, 4683, 6117, 2039, 83854, 163, 1821, 6304, 9991, 5291, 54799, 9615, 818, 2676, 6712, 7529, 3714, 7275, 78989, 1305, 9047, 202018, 54922, 6439…	0.0290546
GO:0003256|regulation of transcription from RNA polymerase II promoter involved in myocardial precursor cell differentiation	6	2	0.333333	7.08539	6909, 6722	0.0292017
GO:0007213|G-protein coupled acetylcholine receptor signaling pathway	6	2	0.333333	7.08539	2771, 2782	0.0292017
GO:0010459|negative regulation of heart rate	6	2	0.333333	7.08539	6863, 6717	0.0292017
GO:0022028|tangential migration from the subventricular zone to the olfactory bulb	6	2	0.333333	7.08539	6091, 6722	0.0292017
GO:0031116|positive regulation of microtubule polymerization	6	2	0.333333	7.08539	4137, 1027	0.0292017
GO:0032287|peripheral nervous system myelin maintenance	6	2	0.333333	7.08539	10397, 6647	0.0292017
GO:0034380|high-density lipoprotein particle assembly	6	2	0.333333	7.08539	55937, 19	0.0292017
GO:0045187|regulation of circadian sleep/wake cycle, sleep	6	2	0.333333	7.08539	100, 5730	0.0292017
GO:0045603|positive regulation of endothelial cell differentiation	6	2	0.333333	7.08539	654, 1499	0.0292017
GO:0047497|mitochondrion transport along microtubule	6	2	0.333333	7.08539	55201, 4137	0.0292017
GO:0051654|establishment of mitochondrion localization	6	2	0.333333	7.08539	55201, 4137	0.0292017
GO:0060155|platelet dense granule organization	6	2	0.333333	7.08539	84062, 19	0.0292017
GO:0060159|regulation of dopamine receptor signaling pathway	6	2	0.333333	7.08539	84062, 5064	0.0292017
GO:1901077|regulation of relaxation of muscle	6	2	0.333333	7.08539	818, 6717	0.0292017
GO:1902236|negative regulation of endoplasmic reticulum stress-induced intrinsic apoptotic signaling pathway	6	2	0.333333	7.08539	84447, 55829	0.0292017
GO:0000226|microtubule cytoskeleton organization	206	16	0.0776699	1.65097	84445, 9055, 55201, 983, 8243, 1499, 57405, 7272, 1017, 11190, 6651, 10112, 8312, 93323, 55125, 23354	0.0297705
GO:0070661|leukocyte proliferation	123	11	0.0894309	1.90096	1636, 3479, 100, 8660, 1499, 84433, 6304, 6929, 51176, 6863, 10148	0.0299579
GO:0097193|intrinsic apoptotic signaling pathway	187	15	0.0802139	1.70504	84447, 3265, 55829, 57600, 2081, 4683, 7529, 2956, 51065, 55075, 4436, 140735, 9641, 57007, 6647	0.030331
GO:0009749|response to glucose	93	9	0.0967742	2.05705	55829, 1361, 8660, 55937, 2621, 6722, 6717, 1027, 2645	0.0304516
GO:0048736|appendage development	93	9	0.0967742	2.05705	2019, 6909, 1499, 7476, 2768, 4038, 9496, 3655, 51176	0.0304516
GO:0001779|natural killer cell differentiation	15	3	0.2	4.25124	2621, 6929, 5293	0.030852
GO:0006301|postreplication repair	15	3	0.2	4.25124	5111, 5422, 4436	0.030852
GO:0007020|microtubule nucleation	15	3	0.2	4.25124	114791, 10844, 85378	0.030852
GO:0007398|ectoderm development	15	3	0.2	4.25124	4771, 1499, 3655	0.030852
GO:0036151|phosphatidylcholine acyl-chain remodeling	15	3	0.2	4.25124	129642, 151056, 81579	0.030852
GO:0045907|positive regulation of vasoconstriction	15	3	0.2	4.25124	2243, 2244, 2266	0.030852
GO:0023056|positive regulation of signaling	742	46	0.0619946	1.31777	85407, 3265, 7010, 7494, 2099, 5058, 3479, 11082, 2243, 28988, 2244, 284654, 5345, 100, 654, 2059, 3791, 1909, 983, 1499, 1495, 7476, 2266, 4920, 2081, 84433, 7143, 2039, 7272, 5291, 2621, 152831, 5649, 718, 9047, 2321, 760, 6863, 3665, 28956, 8312, 9641, 1491, 57007, 6647, 2886	0.0314306
GO:0045445|myoblast differentiation	38	5	0.131579	2.79687	6909, 3479, 1499, 2034, 6722	0.0314623
GO:0031532|actin cytoskeleton reorganization	51	6	0.117647	2.50073	84062, 3265, 7010, 5058, 2059, 2039	0.0315073
GO:0060349|bone morphogenesis	51	6	0.117647	2.50073	7010, 389058, 654, 4921, 249, 1305	0.0315073
GO:0022008|neurogenesis	442	29	0.0656109	1.39464	26047, 2019, 84062, 85407, 3265, 8633, 5058, 28988, 55201, 57704, 79633, 8301, 163, 2621, 2676, 6712, 7529, 3714, 64399, 6722, 1173, 64218, 8846, 8312, 140735, 23294, 785, 5194, 6709	0.0316434
GO:0008360|regulation of cell shape	79	8	0.101266	2.15252	3074, 2059, 5064, 3791, 2768, 2039, 64218, 56882	0.0317241
GO:0034332|adherens junction organization	79	8	0.101266	2.15252	7010, 5318, 1003, 3791, 1499, 1495, 1002, 2039	0.0317241
GO:0035108|limb morphogenesis	79	8	0.101266	2.15252	2019, 6909, 1499, 7476, 2768, 4038, 9496, 51176	0.0317241
GO:0046916|cellular transition metal ion homeostasis	65	7	0.107692	2.28913	23516, 1317, 9550, 9296, 6717, 1356, 6647	0.0322723
GO:0040012|regulation of locomotion	177	14	0.079096	1.68128	1636, 57406, 85407, 8633, 5318, 4771, 100, 1495, 2768, 3714, 58516, 6722, 64218, 10014	0.0323207
GO:0010721|negative regulation of cell development	94	9	0.0957447	2.03517	55558, 1499, 1495, 7476, 2258, 7143, 4038, 2039, 65078	0.0323359
GO:0010243|response to organonitrogen compound	467	31	0.0663812	1.41101	2019, 3265, 7010, 10972, 65010, 55829, 5058, 100, 8660, 610, 1909, 983, 57509, 1499, 1495, 1269, 2039, 5291, 152831, 7529, 9550, 9296, 6863, 5138, 1027, 28956, 2782, 10014, 197, 2645, 6647	0.0325668
GO:0000723|telomere maintenance	27	4	0.148148	3.14906	4683, 51750, 7520, 7015	0.0326004
GO:0001701|in utero embryonic development	274	20	0.0729927	1.55155	84447, 100, 54892, 1909, 1499, 2768, 2034, 4683, 6117, 3714, 202018, 51176, 6722, 8846, 79733, 5426, 8312, 4436, 57496, 84870	0.0338703
GO:0006935|chemotaxis	294	21	0.0714286	1.5183	3265, 8633, 5058, 983, 7143, 163, 5291, 57556, 2676, 6712, 5649, 7529, 51176, 2321, 1173, 64218, 8846, 5293, 57007, 785, 6709	0.0340811
GO:0030334|regulation of cell migration	161	13	0.0807453	1.71634	1636, 57406, 8633, 5318, 4771, 100, 57509, 2768, 3714, 58516, 6722, 64218, 10014	0.0340837
GO:1900371|regulation of purine nucleotide biosynthetic process	52	6	0.115385	2.45264	2771, 5064, 1909, 5138, 2918, 19	0.0342594
GO:0050767|regulation of neurogenesis	309	22	0.0711974	1.51338	55558, 57611, 43, 654, 5064, 983, 1499, 1495, 7476, 2258, 7143, 4038, 6091, 57556, 6929, 5649, 4137, 10096, 7025, 7520, 65078, 1716	0.034306
GO:0006810|transport	2607	140	0.0537016	1.14149	28968, 6536, 6238, 23516, 84445, 1636, 8615, 84062, 6734, 24146, 3265, 5007, 4547, 10972, 51669, 65010, 55829, 57214, 5318, 60559, 7494, 168620, 1317, 63910, 91689, 5058, 2771, 3479, 2243, 340024, 51128, 1361, 6510, 5375, 28988, 26031, 7392, 43, 2244, 284654, 84236, 150094, 79872, 5345, 137492, 100, 29911, 84879, 654, 5064, 8660, 54332, 610, 1909, 55201, 51009, 983, 113178, 1499, 7476, 10079, 816…	0.0347093
GO:0042733|embryonic digit morphogenesis	39	5	0.128205	2.72515	6909, 1499, 7476, 2768, 4038	0.0347462
GO:0070873|regulation of glycogen metabolic process	27	4	0.148148	3.14906	55829, 3479, 8660, 2645	0.0359601
GO:0009611|response to wounding	482	31	0.0643154	1.3671	84062, 5058, 2771, 3479, 2243, 1361, 43, 2244, 5345, 58494, 7476, 23729, 2768, 2266, 89781, 3796, 30845, 3655, 5291, 2621, 6722, 1017, 11004, 1675, 56992, 2782, 26153, 51317, 197, 5624, 2886	0.0362941
GO:0042493|response to drug	242	18	0.0743802	1.58104	7494, 1361, 100, 983, 1499, 2768, 6729, 2621, 6929, 5138, 1063, 1027, 70, 7520, 10014, 4176, 19, 6647	0.0364814
GO:0007616|long-term memory	16	3	0.1875	3.98553	5649, 6722, 6863	0.0366797
GO:0010720|positive regulation of cell development	143	12	0.0839161	1.78374	2243, 57611, 2244, 1499, 2266, 6091, 2039, 4137, 51176, 10276, 10096, 7520	0.036915
GO:0042886|amide transport	143	12	0.0839161	1.78374	65010, 60559, 2243, 2244, 8660, 2266, 818, 286676, 760, 6717, 2645, 19	0.036915
GO:0010876|lipid localization	192	15	0.078125	1.66064	1636, 5007, 4547, 3074, 26031, 84879, 654, 8660, 10079, 80765, 55937, 718, 148229, 6863, 19	0.0370659
GO:0050920|regulation of chemotaxis	67	7	0.104478	2.22079	55558, 25960, 3791, 1909, 57509, 6091, 2621	0.0372477
GO:0048608|reproductive structure development	261	19	0.0727969	1.54738	2099, 3479, 10549, 100, 2175, 654, 3791, 1495, 4920, 2034, 6716, 51176, 8846, 79733, 1027, 4436, 2067, 6647, 84870	0.0374736
GO:0030278|regulation of ossification	112	10	0.0892857	1.89787	3479, 654, 4921, 1499, 4038, 387733, 6863, 23051, 10014, 197	0.0377923
GO:0048534|hematopoietic or lymphoid organ development	455	30	0.0659341	1.40151	1636, 7010, 100, 3791, 1499, 2034, 84433, 8301, 6886, 6117, 2039, 6304, 9991, 2621, 6929, 3714, 51176, 6722, 64218, 760, 3665, 5138, 4436, 5293, 7520, 10014, 121340, 2067, 785, 6647	0.0379076
GO:0070527|platelet aggregation	40	5	0.125	2.65702	2243, 2244, 2266, 5291, 2621	0.0379356
GO:0007052|mitotic spindle organization	40	5	0.125	2.65702	9055, 8243, 57405, 3796, 7272	0.0382345
GO:0055002|striated muscle cell development	82	8	0.097561	2.07377	124857, 3479, 983, 51176, 6722, 70, 10014, 785	0.0384282
GO:0008543|fibroblast growth factor receptor signaling pathway	128	11	0.0859375	1.8267	3265, 8660, 983, 1499, 5291, 152831, 7529, 64399, 4343, 1027, 5293	0.0384883
GO:0007165|signal transduction	2477	130	0.0524828	1.11558	11197, 23007, 84445, 84062, 57406, 6734, 55558, 84447, 85407, 3483, 5792, 8633, 65010, 55829, 5611, 7494, 9806, 168620, 2099, 25960, 124857, 10549, 11082, 64123, 9709, 120863, 5525, 284654, 151056, 150094, 100, 4189, 6400, 654, 2059, 5064, 84986, 8660, 57600, 4921, 51009, 8243, 1495, 2768, 79633, 10397, 2034, 2081, 8086, 55697, 84433, 1269, 4683, 4038, 6091, 2039, 163, 28954, 7272, 3655, 57556, 8…	0.039504
GO:0002003|angiotensin maturation	7	2	0.285714	6.07319	1636, 2028	0.039626
GO:0006465|signal peptide processing	7	2	0.285714	6.07319	60559, 5045	0.039626
GO:0009204|deoxyribonucleoside triphosphate catabolic process	7	2	0.285714	6.07319	100, 1854	0.039626
GO:0010763|positive regulation of fibroblast migration	7	2	0.285714	6.07319	4921, 2039	0.039626
GO:0021819|layer formation in cerebral cortex	7	2	0.285714	6.07319	1499, 5649	0.039626
GO:0022410|circadian sleep/wake cycle process	7	2	0.285714	6.07319	100, 5730	0.039626
GO:0032205|negative regulation of telomere maintenance	7	2	0.285714	6.07319	25913, 2067	0.039626
GO:0032875|regulation of DNA endoreduplication	7	2	0.285714	6.07319	8243, 79733	0.039626
GO:0033683|nucleotide-excision repair, DNA incision	7	2	0.285714	6.07319	22909, 2067	0.039626
GO:0042135|neurotransmitter catabolic process	7	2	0.285714	6.07319	43, 8292	0.039626
GO:0043129|surfactant homeostasis	7	2	0.285714	6.07319	3791, 2034	0.039626
GO:0044320|cellular response to leptin stimulus	7	2	0.285714	6.07319	2244, 2645	0.039626
GO:0045721|negative regulation of gluconeogenesis	7	2	0.285714	6.07319	150094, 2645	0.039626
GO:0045990|carbon catabolite regulation of transcription	7	2	0.285714	6.07319	7392, 6722	0.039626
GO:0048484|enteric nervous system development	7	2	0.285714	6.07319	1909, 26153	0.039626
GO:0071236|cellular response to antibiotic	7	2	0.285714	6.07319	7494, 1027	0.039626
GO:0072182|regulation of nephron tubule epithelial cell differentiation	7	2	0.285714	6.07319	1499, 79633	0.039626
GO:2000831|regulation of steroid hormone secretion	7	2	0.285714	6.07319	654, 6863	0.039626
GO:2001044|regulation of integrin-mediated signaling pathway	7	2	0.285714	6.07319	1495, 2039	0.039626
GO:0008584|male gonad development	68	7	0.102941	2.18814	2099, 10549, 2175, 1495, 6716, 4436, 2067	0.0399146
GO:0048144|fibroblast proliferation	54	6	0.111111	2.3618	2099, 3479, 1909, 4921, 1499, 2621	0.0402175
GO:0071322|cellular response to carbohydrate stimulus	54	6	0.111111	2.3618	65010, 1361, 8660, 2621, 6722, 6717	0.0402175
GO:0051489|regulation of filopodium assembly	28	4	0.142857	3.0366	5064, 2039, 6722, 10096	0.0404487
GO:0002263|cell activation involved in immune response	98	9	0.0918367	1.9521	23075, 100, 4683, 2956, 51176, 64218, 4436, 5293, 2067	0.0406802
GO:1901699|cellular response to nitrogen compound	333	23	0.0690691	1.46814	3265, 65010, 55829, 5058, 8660, 610, 983, 57509, 1499, 1495, 2039, 5291, 152831, 7529, 9550, 1017, 9296, 5138, 28956, 2782, 10014, 197, 2645	0.0415232
GO:0034622|cellular macromolecular complex assembly	459	30	0.0653595	1.38929	84445, 10972, 2243, 2244, 2059, 6118, 2266, 8301, 2258, 6729, 6117, 2039, 114791, 10844, 6712, 4137, 10092, 10096, 1063, 1027, 8312, 23149, 6119, 79172, 85378, 23165, 401541, 55839, 2886, 6709	0.0417953
GO:1902580|single-organism cellular localization	351	24	0.0683761	1.45341	6734, 57214, 60559, 168620, 5058, 5525, 5064, 64101, 6189, 312, 2258, 6729, 4038, 2039, 30845, 2621, 5649, 7529, 11231, 1173, 10096, 140735, 5194, 9045	0.0418332
GO:0007584|response to nutrient	114	10	0.0877193	1.86458	2771, 340024, 7392, 100, 249, 2621, 6722, 1327, 2067, 19	0.0418822
GO:0050727|regulation of inflammatory response	130	11	0.0846154	1.7986	7010, 55829, 100, 1909, 23729, 1269, 718, 6863, 5138, 55075, 197	0.0423328
GO:0003081|regulation of systemic arterial blood pressure by renin-angiotensin	17	3	0.176471	3.75109	1636, 5345, 2028	0.0430281
GO:0010002|cardioblast differentiation	17	3	0.176471	3.75109	6909, 1499, 6722	0.0430281
GO:0030194|positive regulation of blood coagulation	17	3	0.176471	3.75109	1361, 5345, 2039	0.0430281
GO:0032878|regulation of establishment or maintenance of cell polarity	17	3	0.176471	3.75109	7010, 3479, 1003	0.0430281
GO:0034080|CENP-A containing nucleosome assembly	17	3	0.176471	3.75109	79172, 401541, 55839	0.0430281
GO:0038084|vascular endothelial growth factor signaling pathway	17	3	0.176471	3.75109	25960, 3791, 2321	0.0430281
GO:0043278|response to morphine	17	3	0.176471	3.75109	100, 1909, 6863	0.0430281
GO:0060479|lung cell differentiation	17	3	0.176471	3.75109	3479, 1499, 116113	0.0430281
GO:0061028|establishment of endothelial barrier	17	3	0.176471	3.75109	1499, 7476, 5138	0.0430281
GO:0072661|protein targeting to plasma membrane	17	3	0.176471	3.75109	5064, 30845, 2621	0.0430281
GO:1902042|negative regulation of extrinsic apoptotic signaling pathway via death domain receptors	17	3	0.176471	3.75109	2243, 2244, 2266	0.0430281
GO:0001889|liver development	84	8	0.0952381	2.0244	1361, 100, 1499, 11231, 79733, 7083, 1854, 57496	0.0433892
GO:0050670|regulation of lymphocyte proliferation	84	8	0.0952381	2.0244	3479, 100, 8660, 1499, 84433, 6929, 6863, 10148	0.0433892
GO:0032869|cellular response to insulin stimulus	163	13	0.0797546	1.69528	3265, 55829, 5058, 8660, 983, 5291, 152831, 7529, 9550, 9296, 10014, 197, 2645	0.0435313
GO:0010959|regulation of metal ion transport	131	11	0.0839695	1.78487	51669, 57214, 5318, 2771, 150094, 1909, 1499, 818, 6717, 2645, 785	0.0443512
GO:0044708|single-organism behavior	197	15	0.0761421	1.61849	26047, 3265, 100, 2059, 8086, 2258, 7143, 6712, 5649, 4137, 6722, 6863, 2237, 5730, 785	0.0448201
GO:0030834|regulation of actin filament depolymerization	29	4	0.137931	2.93189	2059, 2039, 6712, 6709	0.0452409
GO:0048678|response to axon injury	29	4	0.137931	2.93189	983, 1495, 7143, 6647	0.0452409
GO:0060425|lung morphogenesis	29	4	0.137931	2.93189	3265, 3479, 1499, 64399	0.0452409
GO:0010827|regulation of glucose transport	70	7	0.1	2.12562	55829, 3479, 8660, 8086, 718, 23165, 2645	0.0456148
GO:0032387|negative regulation of intracellular transport	70	7	0.1	2.12562	312, 2039, 2621, 4137, 6717, 5138, 55075	0.0456148
GO:0007423|sensory organ development	266	19	0.0714286	1.5183	1295, 22899, 85407, 6909, 3479, 43, 4771, 654, 1499, 7476, 79633, 4920, 3714, 7275, 51176, 6722, 1027, 8312, 6647	0.0456408
GO:0001707|mesoderm formation	42	5	0.119048	2.5305	4771, 6886, 51176, 6722, 8312	0.0458323
GO:0070167|regulation of biomineral tissue development	42	5	0.119048	2.5305	654, 4921, 2621, 387733, 197	0.0458323
GO:0040007|growth	555	35	0.0630631	1.34048	2019, 55558, 85407, 6909, 2099, 3479, 11082, 57611, 654, 54892, 4921, 51009, 983, 7476, 2258, 4683, 7143, 4038, 6091, 2621, 6712, 4137, 51176, 10276, 3626, 6722, 85004, 8846, 1027, 28956, 10516, 26153, 2067, 8804, 6647	0.0458425
GO:0034620|cellular response to unfolded protein	1	1	1	21.2562	84236	0.0461325
GO:0042063|gliogenesis	116	10	0.0862069	1.83243	3479, 3074, 4771, 983, 1499, 10397, 6886, 5649, 51176, 6647	0.0462648
GO:0009112|nucleobase metabolic process	56	6	0.107143	2.27745	100, 9615, 7083, 7378, 1854, 1716	0.0467939
GO:1903035|negative regulation of response to wounding	56	6	0.107143	2.27745	7010, 55829, 100, 1269, 7143, 55075	0.0467939
GO:0001798|positive regulation of type IIa hypersensitivity	1	1	1	21.2562	718	0.0470451
GO:0001970|positive regulation of activation of membrane attack complex	1	1	1	21.2562	718	0.0470451
GO:0002863|positive regulation of inflammatory response to antigenic stimulus	1	1	1	21.2562	718	0.0470451
GO:0002885|positive regulation of hypersensitivity	1	1	1	21.2562	718	0.0470451
GO:0002892|regulation of type II hypersensitivity	1	1	1	21.2562	718	0.0470451
GO:0006147|guanine catabolic process	1	1	1	21.2562	9615	0.0470451
GO:0006157|deoxyadenosine catabolic process	1	1	1	21.2562	100	0.0470451
GO:0006226|dUMP biosynthetic process	1	1	1	21.2562	1854	0.0470451
GO:0006311|meiotic gene conversion	1	1	1	21.2562	4436	0.0470451
GO:0006616|SRP-dependent cotranslational protein targeting to membrane, translocation	1	1	1	21.2562	6729	0.0470451
GO:0006617|SRP-dependent cotranslational protein targeting to membrane, signal sequence recognition	1	1	1	21.2562	6729	0.0470451
GO:0006860|extracellular amino acid transport	1	1	1	21.2562	6510	0.0470451
GO:0007196|adenylate cyclase-inhibiting G-protein coupled glutamate receptor signaling pathway	1	1	1	21.2562	2918	0.0470451
GO:0007344|pronuclear fusion	1	1	1	21.2562	983	0.0470451
GO:0008039|synaptic target recognition	1	1	1	21.2562	140735	0.0470451
GO:0008049|male courtship behavior	1	1	1	21.2562	3074	0.0470451
GO:0008617|guanosine metabolic process	1	1	1	21.2562	1716	0.0470451
GO:0009149|pyrimidine nucleoside triphosphate catabolic process	1	1	1	21.2562	1854	0.0470451
GO:0015724|formate transport	1	1	1	21.2562	65010	0.0470451
GO:0015797|mannitol transport	1	1	1	21.2562	65010	0.0470451
GO:0016189|synaptic vesicle to endosome fusion	1	1	1	21.2562	8411	0.0470451
GO:0018272|protein-pyridoxal-5-phosphate linkage via peptidyl-N6-pyridoxal phosphate-L-lysine	1	1	1	21.2562	1491	0.0470451
GO:0021797|forebrain anterior/posterior pattern specification	1	1	1	21.2562	8312	0.0470451
GO:0021881|Wnt-activated signaling pathway involved in forebrain neuron fate commitment	1	1	1	21.2562	8312	0.0470451
GO:0030038|contractile actin filament bundle assembly	1	1	1	21.2562	6722	0.0470451
GO:0031204|posttranslational protein targeting to membrane, translocation	1	1	1	21.2562	11231	0.0470451
GO:0032077|positive regulation of deoxyribonuclease activity	1	1	1	21.2562	5111	0.0470451
GO:0032223|negative regulation of synaptic transmission, cholinergic	1	1	1	21.2562	43	0.0470451
GO:0032224|positive regulation of synaptic transmission, cholinergic	1	1	1	21.2562	6863	0.0470451
GO:0032349|positive regulation of aldosterone biosynthetic process	1	1	1	21.2562	654	0.0470451
GO:0032696|negative regulation of interleukin-13 production	1	1	1	21.2562	51176	0.0470451
GO:0032792|negative regulation of CREB transcription factor activity	1	1	1	21.2562	150094	0.0470451
GO:0032804|negative regulation of low-density lipoprotein particle receptor catabolic process	1	1	1	21.2562	5045	0.0470451
GO:0032850|positive regulation of ARF GTPase activity	1	1	1	21.2562	55616	0.0470451
GO:0033301|cell cycle comprising mitosis without cytokinesis	1	1	1	21.2562	79733	0.0470451
GO:0034127|regulation of MyD88-independent toll-like receptor signaling pathway	1	1	1	21.2562	3665	0.0470451
GO:0035585|calcium-mediated signaling using extracellular calcium source	1	1	1	21.2562	2039	0.0470451
GO:0035659|Wnt signaling pathway involved in wound healing, spreading of epidermal cells	1	1	1	21.2562	7476	0.0470451
GO:0035963|cellular response to interleukin-13	1	1	1	21.2562	23729	0.0470451
GO:0036023|embryonic skeletal limb joint morphogenesis	1	1	1	21.2562	1499	0.0470451
GO:0036323|vascular endothelial growth factor receptor-1 signaling pathway	1	1	1	21.2562	2321	0.0470451
GO:0038018|Wnt receptor catabolic process	1	1	1	21.2562	84133	0.0470451
GO:0042323|negative regulation of circadian sleep/wake cycle, non-REM sleep	1	1	1	21.2562	100	0.0470451
GO:0043519|regulation of myosin II filament organization	1	1	1	21.2562	10096	0.0470451
GO:0044524|protein sulfhydration	1	1	1	21.2562	1491	0.0470451
GO:0045004|DNA replication proofreading	1	1	1	21.2562	5424	0.0470451
GO:0045128|negative regulation of reciprocal meiotic recombination	1	1	1	21.2562	4436	0.0470451
GO:0045212|neurotransmitter receptor biosynthetic process	1	1	1	21.2562	43	0.0470451
GO:0045759|negative regulation of action potential	1	1	1	21.2562	1269	0.0470451
GO:0046081|dUTP catabolic process	1	1	1	21.2562	1854	0.0470451
GO:0046111|xanthine biosynthetic process	1	1	1	21.2562	100	0.0470451
GO:0048075|positive regulation of eye pigmentation	1	1	1	21.2562	89781	0.0470451
GO:0048211|Golgi vesicle docking	1	1	1	21.2562	8615	0.0470451
GO:0048686|regulation of sprouting of injured axon	1	1	1	21.2562	7143	0.0470451
GO:0048692|negative regulation of axon extension involved in regeneration	1	1	1	21.2562	7143	0.0470451
GO:0051598|meiotic recombination checkpoint	1	1	1	21.2562	5810	0.0470451
GO:0060096|serotonin secretion, neurotransmission	1	1	1	21.2562	7494	0.0470451
GO:0060138|fetal process involved in parturition	1	1	1	21.2562	7083	0.0470451
GO:0060169|negative regulation of adenosine receptor signaling pathway	1	1	1	21.2562	100	0.0470451
GO:0060217|hemangioblast cell differentiation	1	1	1	21.2562	6886	0.0470451
GO:0060383|positive regulation of DNA strand elongation	1	1	1	21.2562	25913	0.0470451
GO:0060407|negative regulation of penile erection	1	1	1	21.2562	100	0.0470451
GO:0060465|pharynx development	1	1	1	21.2562	6909	0.0470451
GO:0060689|cell differentiation involved in salivary gland development	1	1	1	21.2562	7494	0.0470451
GO:0060691|epithelial cell maturation involved in salivary gland development	1	1	1	21.2562	7494	0.0470451
GO:0060741|prostate gland stromal morphogenesis	1	1	1	21.2562	3479	0.0470451
GO:0060769|positive regulation of epithelial cell proliferation involved in prostate gland development	1	1	1	21.2562	1499	0.0470451
GO:0060823|canonical Wnt signaling pathway involved in neural plate anterior/posterior pattern formation	1	1	1	21.2562	8312	0.0470451
GO:0061047|positive regulation of branching involved in lung morphogenesis	1	1	1	21.2562	1499	0.0470451
GO:0061153|trachea gland development	1	1	1	21.2562	51176	0.0470451
GO:0070055|HAC1-type intron splice site recognition and cleavage	1	1	1	21.2562	2081	0.0470451
GO:0070256|negative regulation of mucus secretion	1	1	1	21.2562	100	0.0470451
GO:0071307|cellular response to vitamin K	1	1	1	21.2562	2621	0.0470451
GO:0071529|cementum mineralization	1	1	1	21.2562	249	0.0470451
GO:0072053|renal inner medulla development	1	1	1	21.2562	1499	0.0470451
GO:0072054|renal outer medulla development	1	1	1	21.2562	1499	0.0470451
GO:0080164|regulation of nitric oxide metabolic process	1	1	1	21.2562	55829	0.0470451
GO:0097241|hematopoietic stem cell migration to bone marrow	1	1	1	21.2562	2621	0.0470451
GO:0097309|cap1 mRNA methylation	1	1	1	21.2562	23070	0.0470451
GO:0097476|spinal cord motor neuron migration	1	1	1	21.2562	5649	0.0470451
GO:1900020|positive regulation of protein kinase C activity	1	1	1	21.2562	57214	0.0470451
GO:1900142|negative regulation of oligodendrocyte apoptotic process	1	1	1	21.2562	2621	0.0470451
GO:1900165|negative regulation of interleukin-6 secretion	1	1	1	21.2562	2621	0.0470451
GO:1901208|negative regulation of heart looping	1	1	1	21.2562	6909	0.0470451
GO:1901211|negative regulation of cardiac chamber formation	1	1	1	21.2562	6909	0.0470451
GO:1901231|positive regulation of non-canonical Wnt signaling pathway via JNK cascade	1	1	1	21.2562	85407	0.0470451
GO:1901233|negative regulation of convergent extension involved in axis elongation	1	1	1	21.2562	85407	0.0470451
GO:1901250|negative regulation of lung goblet cell differentiation	1	1	1	21.2562	116113	0.0470451
GO:1901731|positive regulation of platelet aggregation	1	1	1	21.2562	2039	0.0470451
GO:1902078|positive regulation of lateral motor column neuron migration	1	1	1	21.2562	5649	0.0470451
GO:1902204|positive regulation of hepatocyte growth factor receptor signaling pathway	1	1	1	21.2562	11082	0.0470451
GO:1902961|positive regulation of aspartic-type endopeptidase activity involved in amyloid precursor protein catabolic process	1	1	1	21.2562	8301	0.0470451
GO:1990134|epithelial cell apoptotic process involved in palatal shelf morphogenesis	1	1	1	21.2562	3714	0.0470451
GO:2000255|negative regulation of male germ cell proliferation	1	1	1	21.2562	10549	0.0470451
GO:2000259|positive regulation of protein activation cascade	1	1	1	21.2562	718	0.0470451
GO:2000261|negative regulation of blood coagulation, common pathway	1	1	1	21.2562	2243	0.0470451
GO:2000297|negative regulation of synapse maturation	1	1	1	21.2562	22899	0.0470451
GO:2000533|negative regulation of renal albumin absorption	1	1	1	21.2562	2621	0.0470451
GO:2000854|positive regulation of corticosterone secretion	1	1	1	21.2562	6863	0.0470451
GO:2000969|positive regulation of alpha-amino-3-hydroxy-5-methyl-4-isoxazole propionate selective glutamate receptor activity	1	1	1	21.2562	5649	0.0470451
GO:0007173|epidermal growth factor receptor signaling pathway	165	13	0.0787879	1.67473	3265, 2059, 8660, 983, 163, 5291, 152831, 7529, 4343, 1173, 1027, 5293, 2886	0.0472238
GO:0061061|muscle structure development	320	22	0.06875	1.46136	85407, 3265, 6909, 5318, 124857, 3479, 43, 150094, 983, 1499, 1495, 2034, 6929, 51176, 6722, 6717, 1063, 8312, 70, 10014, 785, 57496	0.0474579
GO:0045017|glycerolipid biosynthetic process	182	14	0.0769231	1.63509	129642, 8395, 43, 151056, 150094, 81579, 64834, 23761, 55697, 55300, 5291, 718, 51144, 5293	0.0479064
GO:0007411|axon guidance	233	17	0.0729614	1.55088	55558, 3265, 8633, 5058, 983, 7143, 6091, 163, 57556, 2676, 6712, 5649, 7529, 1173, 64218, 785, 6709	0.0480343
GO:0030968|endoplasmic reticulum unfolded protein response	18	3	0.166667	3.5427	55829, 51009, 1491	0.0481098
GO:0006928|cellular component movement	287	19	0.0662021	1.4072	84062, 5058, 5064, 55201, 3796, 163, 6712, 7529, 10092, 1173, 11004, 10112, 10096, 70, 56992, 26153, 785, 6647, 6709	0.0483197
GO:0007186|G-protein coupled receptor signaling pathway	307	21	0.0684039	1.45401	84062, 168620, 2099, 25960, 64123, 100, 5064, 1909, 2768, 5291, 718, 202018, 1259, 6863, 8312, 51195, 2918, 57007, 19, 785, 115207	0.0489016
GO:0048103|somatic stem cell division	18	3	0.166667	3.5427	7476, 2258, 51176	0.0498862
GO:0048521|negative regulation of behavior	18	3	0.166667	3.5427	55558, 100, 6091	0.0498862
GO:0009743|response to carbohydrate	8	2	0.25	5.31404	10096, 2067	0.0501638
GO:0001678|cellular glucose homeostasis	57	6	0.105263	2.23749	1361, 8660, 2621, 6722, 6717, 2645	0.0503176
GO:0006921|cellular component disassembly involved in execution phase of apoptosis	57	6	0.105263	2.23749	28988, 55201, 1499, 6304, 4137, 6709	0.0503176
GO:0001541|ovarian follicle development	30	4	0.133333	2.83416	2099, 3791, 1495, 6647	0.050336
GO:0021879|forebrain neuron differentiation	30	4	0.133333	2.83416	55558, 6091, 51176, 8312	0.050336
GO:0043094|cellular metabolic compound salvage	30	4	0.133333	2.83416	100, 7083, 7378, 1716	0.050336
GO:0043550|regulation of lipid kinase activity	30	4	0.133333	2.83416	7010, 5525, 55697, 2321	0.050336
GO:0048806|genitalia development	30	4	0.133333	2.83416	2099, 654, 1499, 4920	0.050336
GO:0002566|somatic diversification of immune receptors via somatic mutation	8	2	0.25	5.31404	2956, 4436	0.0512177
GO:0002903|negative regulation of B cell apoptotic process	8	2	0.25	5.31404	100, 8660	0.0512177
GO:0006268|DNA unwinding involved in DNA replication	8	2	0.25	5.31404	4175, 4176	0.0512177
GO:0006851|mitochondrial calcium ion transport	8	2	0.25	5.31404	168620, 91689	0.0512177
GO:0016446|somatic hypermutation of immunoglobulin genes	8	2	0.25	5.31404	2956, 4436	0.0512177
GO:0019985|translesion synthesis	8	2	0.25	5.31404	5111, 5422	0.0512177
GO:0021800|cerebral cortex tangential migration	8	2	0.25	5.31404	6091, 5649	0.0512177
GO:0031017|exocrine pancreas development	8	2	0.25	5.31404	7494, 3479	0.0512177
GO:0033151|V(D)J recombination	8	2	0.25	5.31404	6929, 51176	0.0512177
GO:0033160|positive regulation of protein import into nucleus, translocation	8	2	0.25	5.31404	3479, 983	0.0512177
GO:0035112|genitalia morphogenesis	8	2	0.25	5.31404	1499, 4920	0.0512177
GO:0042364|water-soluble vitamin biosynthetic process	8	2	0.25	5.31404	166785, 29968	0.0512177
GO:0043586|tongue development	8	2	0.25	5.31404	1499, 51176	0.0512177
GO:0045063|T-helper 1 cell differentiation	8	2	0.25	5.31404	51176, 64218	0.0512177
GO:0051917|regulation of fibrinolysis	8	2	0.25	5.31404	1361, 5345	0.0512177
GO:0051918|negative regulation of fibrinolysis	8	2	0.25	5.31404	1361, 5345	0.0512177
GO:0051968|positive regulation of synaptic transmission, glutamatergic	8	2	0.25	5.31404	7143, 5649	0.0512177
GO:0055003|cardiac myofibril assembly	8	2	0.25	5.31404	6722, 70	0.0512177
GO:0060177|regulation of angiotensin metabolic process	8	2	0.25	5.31404	1636, 2028	0.0512177
GO:0060292|long term synaptic depression	8	2	0.25	5.31404	57406, 6722	0.0512177
GO:0060525|prostate glandular acinus development	8	2	0.25	5.31404	2099, 3479	0.0512177
GO:0032270|positive regulation of cellular protein metabolic process	673	41	0.0609212	1.29495	6734, 84447, 3265, 7010, 57214, 5611, 7494, 5058, 2771, 3479, 28988, 9709, 5525, 284654, 4189, 654, 57600, 3791, 1909, 4921, 983, 2081, 2258, 4683, 7272, 5291, 2621, 5649, 718, 7529, 27303, 51065, 10954, 2321, 9695, 8878, 28956, 8312, 5045, 150684, 6647	0.0513644
GO:0070663|regulation of leukocyte proliferation	87	8	0.091954	1.95459	3479, 100, 8660, 1499, 84433, 6929, 6863, 10148	0.0515934
GO:2000027|regulation of organ morphogenesis	87	8	0.091954	1.95459	85407, 6909, 2099, 1361, 1909, 1499, 4920, 84133	0.0515934
GO:0008630|intrinsic apoptotic signaling pathway in response to DNA damage	72	7	0.0972222	2.06657	57600, 2956, 51065, 55075, 4436, 9641, 57007	0.0518125
GO:0035150|regulation of tube size	72	7	0.0972222	2.06657	1636, 2243, 2244, 5345, 1909, 2266, 6647	0.0518125
GO:0050880|regulation of blood vessel size	72	7	0.0972222	2.06657	1636, 2243, 2244, 5345, 1909, 2266, 6647	0.0518125
GO:0034329|cell junction assembly	151	12	0.0794702	1.68923	24146, 7010, 5318, 81671, 1003, 3791, 1499, 1495, 1002, 2039, 3655, 6722	0.0522746
GO:0002521|leukocyte differentiation	253	18	0.0711462	1.5123	100, 1499, 84433, 6886, 6304, 2621, 6929, 3714, 51176, 6722, 64218, 760, 3665, 5138, 4436, 5293, 10014, 6647	0.0523895
GO:0009628|response to abiotic stimulus	618	38	0.0614887	1.30701	3265, 7010, 7494, 5058, 1361, 151056, 84236, 150094, 100, 9520, 654, 5064, 1909, 8243, 1499, 10397, 2034, 7275, 2956, 5424, 10276, 6722, 1259, 760, 6863, 5138, 55075, 1027, 4436, 2237, 5810, 2782, 84328, 4288, 7520, 2067, 785, 6647	0.0529189
GO:0048002|antigen processing and presentation of peptide antigen	135	11	0.0814815	1.73199	1510, 51128, 9520, 3796, 163, 6712, 1173, 11004, 140735, 56992, 26153	0.0530833
GO:0010639|negative regulation of organelle organization	168	13	0.077381	1.64482	3479, 2059, 2258, 2039, 7272, 6712, 1063, 4436, 25913, 5810, 27436, 2067, 6709	0.0531615
GO:0045165|cell fate commitment	119	10	0.0840336	1.78623	6909, 3791, 1499, 7476, 2034, 2258, 6886, 6929, 3714, 8312	0.0534029
GO:0009953|dorsal/ventral pattern formation	58	6	0.103448	2.19892	2019, 1499, 7476, 4038, 64399, 8312	0.0539997
GO:0044765|single-organism transport	2009	107	0.0532603	1.13211	28968, 6536, 23516, 1636, 84062, 6734, 24146, 5007, 4547, 10972, 51669, 55829, 57214, 5318, 7494, 168620, 1317, 63910, 91689, 5058, 2771, 3479, 340024, 51128, 1361, 6510, 26031, 7392, 43, 284654, 84236, 150094, 5345, 137492, 100, 29911, 654, 5064, 54332, 610, 1909, 55201, 51009, 983, 1499, 7476, 10079, 81614, 6189, 89781, 8086, 80765, 312, 8301, 6729, 84173, 2039, 55937, 30845, 9725, 9559, 27243,…	0.0543649
GO:0032271|regulation of protein polymerization	88	8	0.0909091	1.93238	2059, 2039, 6712, 4137, 10092, 10096, 1027, 6709	0.0545357
GO:0051924|regulation of calcium ion transport	88	8	0.0909091	1.93238	51669, 57214, 2771, 1909, 1499, 818, 6717, 785	0.0545357
GO:0060541|respiratory system development	136	11	0.0808824	1.71925	3265, 3479, 100, 3791, 1499, 2034, 116113, 9496, 51176, 64399, 8312	0.0554345
GO:0000738|DNA catabolic process, exonucleolytic	19	3	0.157895	3.35624	92667, 2237, 5810	0.0572403
GO:0043043|peptide biosynthetic process	19	3	0.157895	3.35624	2687, 3029, 5045	0.0572403
GO:0051966|regulation of synaptic transmission, glutamatergic	19	3	0.157895	3.35624	7143, 5649, 2918	0.0572403
GO:0071526|semaphorin-plexin signaling pathway	19	3	0.157895	3.35624	55558, 57556, 64218	0.0572403
GO:0006869|lipid transport	170	13	0.0764706	1.62547	1636, 5007, 4547, 26031, 84879, 654, 8660, 10079, 80765, 55937, 148229, 6863, 19	0.057392
GO:0003158|endothelium development	59	6	0.101695	2.16165	654, 3791, 1499, 7716, 7476, 5138	0.0578411
GO:0055088|lipid homeostasis	74	7	0.0945946	2.01072	4547, 5318, 7392, 8660, 55937, 5424, 19	0.058516
GO:1900180|regulation of protein localization to nucleus	105	9	0.0857143	1.82196	84445, 3479, 4771, 983, 2621, 6717, 5138, 55075, 8312	0.0585645
GO:0006879|cellular iron ion homeostasis	45	5	0.111111	2.3618	9550, 9296, 6717, 1356, 6647	0.0587989
GO:0007156|homophilic cell adhesion	45	5	0.111111	2.3618	1003, 79633, 1002, 6091, 5291	0.0587989
GO:0032846|positive regulation of homeostatic process	45	5	0.111111	2.3618	57214, 1909, 760, 6717, 25913	0.0587989
GO:0071333|cellular response to glucose stimulus	45	5	0.111111	2.3618	1361, 8660, 2621, 6722, 6717	0.0587989
GO:2000106|regulation of leukocyte apoptotic process	45	5	0.111111	2.3618	55829, 100, 8660, 2621, 3665	0.0587989
GO:0072001|renal system development	171	13	0.0760234	1.61597	84445, 1636, 10972, 654, 1909, 1499, 79633, 2028, 4038, 3655, 11231, 4811, 760	0.0595903
GO:0009416|response to light stimulus	188	14	0.0744681	1.58291	3265, 151056, 84236, 150094, 7275, 2956, 5424, 1259, 55075, 4436, 2237, 2782, 2067, 785	0.0597208
GO:0071774|response to fibroblast growth factor	138	11	0.0797101	1.69433	3265, 8660, 983, 1499, 5291, 152831, 7529, 64399, 4343, 1027, 5293	0.0603426
GO:0032272|negative regulation of protein polymerization	32	4	0.125	2.65702	2059, 2039, 6712, 6709	0.0614277
GO:0009314|response to radiation	276	19	0.0688406	1.46329	3265, 151056, 84236, 150094, 8243, 7275, 2956, 5424, 10276, 1259, 55075, 4436, 2237, 5810, 2782, 84328, 7520, 2067, 785	0.0616438
GO:0052652|cyclic purine nucleotide metabolic process	60	6	0.1	2.12562	2771, 5064, 1909, 5138, 2918, 19	0.0618422
GO:0032228|regulation of synaptic transmission, GABAergic	9	2	0.222222	4.7236	3265, 1269	0.0633818
GO:0045454|cell redox homeostasis	46	5	0.108696	2.31045	55829, 10549, 51061, 5768, 10954	0.0635407
GO:0097305|response to alcohol	156	12	0.0769231	1.63509	2099, 2059, 249, 983, 1499, 1495, 7476, 7083, 1027, 70, 19, 6647	0.063813
GO:0000098|sulfur amino acid catabolic process	9	2	0.222222	4.7236	51449, 1491	0.0638444
GO:0000731|DNA synthesis involved in DNA repair	9	2	0.222222	4.7236	5424, 5426	0.0638444
GO:0006700|C21-steroid hormone biosynthetic process	9	2	0.222222	4.7236	654, 80765	0.0638444
GO:0006925|inflammatory cell apoptotic process	9	2	0.222222	4.7236	55829, 3665	0.0638444
GO:0006957|complement activation, alternative pathway	9	2	0.222222	4.7236	718, 1675	0.0638444
GO:0007214|gamma-aminobutyric acid signaling pathway	9	2	0.222222	4.7236	2771, 785	0.0638444
GO:0007252|I-kappaB phosphorylation	9	2	0.222222	4.7236	10549, 9641	0.0638444
GO:0008340|determination of adult lifespan	9	2	0.222222	4.7236	2956, 4436	0.0638444
GO:0008655|pyrimidine-containing compound salvage	9	2	0.222222	4.7236	7083, 7378	0.0638444
GO:0016137|glycoside metabolic process	9	2	0.222222	4.7236	57704, 84869	0.0638444
GO:0019042|viral latency	9	2	0.222222	4.7236	3665, 7520	0.0638444
GO:0019043|establishment of viral latency	9	2	0.222222	4.7236	3665, 7520	0.0638444
GO:0021781|glial cell fate commitment	9	2	0.222222	4.7236	1499, 6886	0.0638444
GO:0030539|male genitalia development	9	2	0.222222	4.7236	654, 1499	0.0638444
GO:0034205|beta-amyloid formation	9	2	0.222222	4.7236	10972, 8301	0.0638444
GO:0035459|cargo loading into vesicle	9	2	0.222222	4.7236	10972, 8301	0.0638444
GO:0035588|G-protein coupled purinergic receptor signaling pathway	9	2	0.222222	4.7236	2771, 100	0.0638444
GO:0043097|pyrimidine nucleoside salvage	9	2	0.222222	4.7236	7083, 7378	0.0638444
GO:0043931|ossification involved in bone maturation	9	2	0.222222	4.7236	3479, 79633	0.0638444
GO:0048617|embryonic foregut morphogenesis	9	2	0.222222	4.7236	1499, 116113	0.0638444
GO:0060438|trachea development	9	2	0.222222	4.7236	1499, 51176	0.0638444
GO:0060736|prostate gland growth	9	2	0.222222	4.7236	2099, 3479	0.0638444
GO:0090303|positive regulation of wound healing	9	2	0.222222	4.7236	3265, 2039	0.0638444
GO:2000105|positive regulation of DNA-dependent DNA replication	9	2	0.222222	4.7236	654, 79733	0.0638444
GO:2000251|positive regulation of actin cytoskeleton reorganization	9	2	0.222222	4.7236	3265, 7010	0.0638444
GO:0048705|skeletal system morphogenesis	61	6	0.0983607	2.09077	1499, 7476, 4920, 9496, 64399, 8312	0.0639489
GO:0003015|heart process	91	8	0.0879121	1.86868	27129, 5318, 100, 2034, 6863, 6717, 70, 6647	0.0639964
GO:0060047|heart contraction	91	8	0.0879121	1.86868	27129, 5318, 100, 2034, 6863, 6717, 70, 6647	0.0639964
GO:0009790|embryo development	647	39	0.0602782	1.28128	1295, 2019, 84447, 85407, 6909, 4771, 100, 54892, 3791, 1909, 983, 1499, 7476, 2768, 4920, 2034, 4683, 6886, 4038, 116113, 6117, 9496, 5291, 54799, 3714, 202018, 51176, 2321, 6722, 8846, 79733, 7083, 5426, 8312, 4436, 2067, 57496, 6647, 84870	0.0641984
GO:0000083|regulation of transcription involved in G1/S transition of mitotic cell cycle	20	3	0.15	3.18843	983, 5111, 5422	0.0650748
GO:0010799|regulation of peptidyl-threonine phosphorylation	20	3	0.15	3.18843	57214, 2039, 8312	0.0650748
GO:0014075|response to amine	20	3	0.15	3.18843	983, 1269, 6647	0.0650748
GO:0015804|neutral amino acid transport	20	3	0.15	3.18843	6536, 340024, 6510	0.0650748
GO:0043069|negative regulation of programmed cell death	460	29	0.0630435	1.34006	3265, 7010, 55829, 3479, 2243, 2244, 84236, 100, 8660, 3791, 1909, 983, 1499, 1495, 7476, 2266, 6189, 2621, 51176, 8846, 8878, 6651, 3665, 1027, 4436, 70, 1491, 5624, 6647	0.0652091
GO:0032880|regulation of protein localization	350	23	0.0657143	1.39683	84445, 57214, 3479, 2243, 43, 5525, 4771, 2244, 654, 983, 1499, 2266, 312, 8301, 2039, 2621, 7529, 1173, 6717, 5138, 55075, 8312, 140735	0.0654173
GO:0051222|positive regulation of protein transport	140	11	0.0785714	1.67013	57214, 3479, 2243, 43, 2244, 654, 983, 2266, 312, 2621, 55075	0.0655287
GO:0043279|response to alkaloid	61	6	0.0983607	2.09077	2019, 10972, 100, 1909, 6863, 10014	0.0660031
GO:0051291|protein heterooligomerization	61	6	0.0983607	2.09077	3265, 1499, 1495, 4038, 7529, 8878	0.0660031
GO:0051592|response to calcium ion	61	6	0.0983607	2.09077	4547, 2243, 2244, 2266, 2039, 30820	0.0660031
GO:0070838|divalent metal ion transport	191	14	0.0732984	1.55804	23516, 51669, 57214, 168620, 91689, 2771, 1909, 1499, 81614, 2621, 818, 6717, 5138, 785	0.0663104
GO:0034330|cell junction organization	174	13	0.0747126	1.58811	24146, 7010, 5318, 81671, 4771, 1003, 3791, 1499, 1495, 1002, 2039, 3655, 6722	0.0665225
GO:0030850|prostate gland development	33	4	0.121212	2.57651	2099, 3479, 1499, 1027	0.0674181
GO:0035249|synaptic transmission, glutamatergic	33	4	0.121212	2.57651	7143, 5649, 2918, 785	0.0674181
GO:0048146|positive regulation of fibroblast proliferation	33	4	0.121212	2.57651	2099, 3479, 4921, 2621	0.0674181
GO:0007611|learning or memory	108	9	0.0833333	1.77135	26047, 3265, 8086, 2258, 7143, 5649, 6722, 6863, 2237	0.0675684
GO:0006308|DNA catabolic process	62	6	0.0967742	2.05705	92667, 55201, 22909, 8846, 2237, 5810	0.0684867
GO:0072507|divalent inorganic cation homeostasis	175	13	0.0742857	1.57903	23516, 57214, 2099, 91689, 3074, 9709, 3791, 1909, 5291, 6863, 6717, 2645, 785	0.0689469
GO:0080134|regulation of response to stress	632	38	0.0601266	1.27806	84447, 3265, 7010, 55829, 7494, 5058, 2243, 1361, 28988, 5345, 100, 6118, 1909, 983, 259, 7476, 23729, 2081, 1269, 7143, 2039, 163, 718, 1173, 8878, 6863, 3665, 51750, 5138, 55075, 8312, 9641, 10516, 7913, 197, 57007, 5624, 6647	0.0691028
GO:0032879|regulation of localization	723	41	0.0567082	1.2054	84445, 84062, 51669, 65010, 55829, 60559, 2771, 2243, 1361, 43, 5525, 2244, 284654, 84236, 150094, 654, 610, 983, 1499, 2266, 8086, 312, 8301, 5291, 818, 718, 7529, 7275, 30820, 1173, 286676, 760, 5138, 55075, 8312, 140735, 23165, 197, 2645, 19, 785	0.0707168
GO:0072511|divalent inorganic cation transport	193	14	0.0725389	1.5419	23516, 51669, 57214, 168620, 91689, 2771, 1909, 1499, 81614, 2621, 818, 6717, 5138, 785	0.070963
GO:0043624|cellular protein complex disassembly	142	11	0.0774648	1.64661	2059, 6189, 2258, 3796, 2039, 6712, 2107, 11004, 27436, 9045, 6709	0.0709962
GO:2000107|negative regulation of leukocyte apoptotic process	21	3	0.142857	3.0366	100, 8660, 2621	0.0726448
GO:0002790|peptide secretion	126	10	0.0793651	1.687	60559, 2243, 2244, 8660, 2266, 818, 286676, 6717, 2645, 19	0.0727846
GO:0048523|negative regulation of cellular process	2231	118	0.0528911	1.12426	84445, 57406, 1850, 55558, 84447, 85407, 3265, 7010, 55829, 6909, 5611, 5318, 2099, 5058, 25960, 2771, 3479, 10549, 2243, 1361, 43, 4771, 2244, 84236, 150094, 79872, 1003, 58494, 100, 2059, 5064, 6118, 26136, 8660, 57600, 3791, 1909, 983, 8243, 259, 1499, 1495, 7476, 2266, 6189, 4920, 2081, 312, 1269, 2258, 4683, 6886, 7143, 4038, 6091, 116113, 2039, 55937, 163, 6304, 7272, 9991, 3655, 2621, 6712…	0.0732117
GO:0035315|hair cell differentiation	21	3	0.142857	3.0366	1499, 3714, 6647	0.0733721
GO:0045576|mast cell activation	21	3	0.142857	3.0366	10397, 1269, 5293	0.0733721
GO:0048640|negative regulation of developmental growth	21	3	0.142857	3.0366	55558, 2258, 7143	0.0733721
GO:0051491|positive regulation of filopodium assembly	21	3	0.142857	3.0366	5064, 6722, 10096	0.0733721
GO:0060071|Wnt signaling pathway, planar cell polarity pathway	21	3	0.142857	3.0366	85407, 4920, 84133	0.0733721
GO:0006901|vesicle coating	34	4	0.117647	2.50073	10972, 51128, 8301, 23149	0.0736993
GO:0006518|peptide metabolic process	63	6	0.0952381	2.0244	1636, 10972, 2687, 3029, 8301, 6647	0.0737448
GO:0010833|telomere maintenance via telomere lengthening	10	2	0.2	4.25124	25913, 7015	0.0737621
GO:0032535|regulation of cellular component size	160	12	0.075	1.59421	55558, 57611, 2059, 7476, 2258, 7143, 2039, 6712, 4137, 10092, 10096, 6709	0.0741689
GO:0008645|hexose transport	94	8	0.0851064	1.80904	55829, 3479, 8660, 1909, 8086, 718, 23165, 2645	0.0744188
GO:0034614|cellular response to reactive oxygen species	63	6	0.0952381	2.0244	983, 2878, 10276, 1017, 10516, 6647	0.074804
GO:0023061|signal release	195	14	0.0717949	1.52608	84062, 60559, 7494, 2243, 2244, 654, 8660, 7476, 2266, 818, 286676, 6863, 6717, 2645	0.0758258
GO:0048731|system development	1499	76	0.0507005	1.0777	26047, 84062, 55558, 85407, 3265, 8633, 9806, 5058, 10549, 57611, 1361, 28988, 7392, 43, 4771, 23075, 2175, 5064, 8660, 55201, 57704, 1495, 10397, 84433, 8301, 2258, 3796, 4683, 7143, 6117, 2039, 163, 1821, 6304, 9991, 2621, 9615, 57556, 6716, 818, 2676, 6712, 6929, 5649, 7529, 387733, 84133, 7275, 4137, 2956, 1173, 8846, 3665, 5138, 10096, 7025, 1063, 4436, 140735, 5810, 1854, 5293, 4288, 7520, …	0.0761859
GO:0008277|regulation of G-protein coupled receptor protein signaling pathway	79	7	0.0886076	1.88346	57406, 100, 718, 1259, 8312, 2782, 115207	0.0762815
GO:0042692|muscle cell differentiation	162	12	0.0740741	1.57453	3265, 124857, 150094, 983, 1495, 6929, 51176, 8312, 70, 10014, 785, 57496	0.0764506
GO:0046879|hormone secretion	144	11	0.0763889	1.62374	60559, 2243, 2244, 654, 8660, 2266, 818, 286676, 6863, 6717, 2645	0.0767477
GO:0051932|synaptic transmission, GABAergic	10	2	0.2	4.25124	3265, 1269	0.0768323
GO:0055074|calcium ion homeostasis	161	12	0.0745342	1.58431	57214, 2099, 91689, 3074, 9709, 3791, 1909, 5291, 6863, 6717, 2645, 785	0.0769171
GO:0050770|regulation of axonogenesis	49	5	0.102041	2.169	57611, 43, 7476, 6091, 4137	0.0769517
GO:0002768|immune response-regulating cell surface receptor signaling pathway	213	15	0.0704225	1.49691	3265, 5058, 100, 8660, 983, 84433, 5291, 152831, 7529, 10092, 4343, 10096, 1027, 5293, 785	0.0771744
GO:0002675|positive regulation of acute inflammatory response	10	2	0.2	4.25124	718, 6863	0.0773835
GO:0007440|foregut morphogenesis	10	2	0.2	4.25124	1499, 116113	0.0773835
GO:0008207|C21-steroid hormone metabolic process	10	2	0.2	4.25124	654, 80765	0.0773835
GO:0009650|UV protection	10	2	0.2	4.25124	2237, 2067	0.0773835
GO:0019377|glycolipid catabolic process	10	2	0.2	4.25124	3074, 57704	0.0773835
GO:0030431|sleep	10	2	0.2	4.25124	100, 5730	0.0773835
GO:0035584|calcium-mediated signaling using intracellular calcium source	10	2	0.2	4.25124	3791, 2039	0.0773835
GO:0036445|neuronal stem cell division	10	2	0.2	4.25124	2258, 51176	0.0773835
GO:0042522|regulation of tyrosine phosphorylation of Stat5 protein	10	2	0.2	4.25124	3479, 4771	0.0773835
GO:0043249|erythrocyte maturation	10	2	0.2	4.25124	6886, 9991	0.0773835
GO:0046479|glycosphingolipid catabolic process	10	2	0.2	4.25124	3074, 57704	0.0773835
GO:0046514|ceramide catabolic process	10	2	0.2	4.25124	3074, 57704	0.0773835
GO:0046716|muscle cell cellular homeostasis	10	2	0.2	4.25124	6722, 6647	0.0773835
GO:0048268|clathrin coat assembly	10	2	0.2	4.25124	8301, 23149	0.0773835
GO:0050701|interleukin-1 secretion	10	2	0.2	4.25124	2621, 19	0.0773835
GO:0051767|nitric-oxide synthase biosynthetic process	10	2	0.2	4.25124	55829, 3791	0.0773835
GO:0051769|regulation of nitric-oxide synthase biosynthetic process	10	2	0.2	4.25124	55829, 3791	0.0773835
GO:0055057|neuroblast division	10	2	0.2	4.25124	2258, 51176	0.0773835
GO:0060065|uterus development	10	2	0.2	4.25124	2099, 7476	0.0773835
GO:0060122|inner ear receptor stereocilium organization	10	2	0.2	4.25124	79633, 6647	0.0773835
GO:0060347|heart trabecula formation	10	2	0.2	4.25124	7010, 6722	0.0773835
GO:0070977|bone maturation	10	2	0.2	4.25124	3479, 79633	0.0773835
GO:1901385|regulation of voltage-gated calcium channel activity	10	2	0.2	4.25124	6717, 785	0.0773835
GO:0033002|muscle cell proliferation	79	7	0.0886076	1.88346	6909, 3479, 5345, 1909, 983, 1499, 7083	0.0775177
GO:0015749|monosaccharide transport	95	8	0.0842105	1.78999	55829, 3479, 8660, 1909, 8086, 718, 23165, 2645	0.0781079
GO:0042445|hormone metabolic process	95	8	0.0842105	1.78999	1636, 2099, 654, 2028, 80765, 6716, 51144, 5045	0.0781079
GO:0051338|regulation of transferase activity	620	37	0.0596774	1.26851	6734, 1850, 84447, 3265, 7010, 57214, 5611, 7494, 5058, 2771, 28988, 9709, 5525, 4771, 4189, 8660, 4921, 983, 2081, 55697, 2258, 4683, 5291, 2621, 5649, 7529, 10954, 2321, 1017, 9695, 1164, 1027, 28956, 8312, 25913, 10641, 6647	0.0785288
GO:0031099|regeneration	35	4	0.114286	2.42928	3479, 1495, 7476, 7143	0.0785809
GO:0034754|cellular hormone metabolic process	49	5	0.102041	2.169	2099, 654, 80765, 6716, 51144	0.0790138
GO:0019884|antigen processing and presentation of exogenous antigen	128	10	0.078125	1.66064	1510, 51128, 3796, 163, 6712, 1173, 11004, 140735, 56992, 26153	0.0790403
GO:0040013|negative regulation of locomotion	128	10	0.078125	1.66064	57406, 55558, 5318, 4771, 100, 1495, 6091, 58516, 6722, 10014	0.0790403
GO:0042542|response to hydrogen peroxide	64	6	0.09375	1.99277	100, 983, 2878, 10276, 3978, 6647	0.079443
GO:0051494|negative regulation of cytoskeleton organization	64	6	0.09375	1.99277	2059, 2258, 2039, 6712, 27436, 6709	0.079443
GO:0042446|hormone biosynthetic process	35	4	0.114286	2.42928	654, 80765, 6716, 51144	0.0802659
GO:0006338|chromatin remodeling	96	8	0.0833333	1.77135	2099, 9557, 6304, 6603, 79172, 10014, 401541, 55839	0.0819046
GO:0071824|protein-DNA complex subunit organization	96	8	0.0833333	1.77135	6118, 6117, 6603, 1063, 6119, 79172, 401541, 55839	0.0819046
GO:0030195|negative regulation of blood coagulation	22	3	0.136364	2.89857	1361, 5345, 5624	0.0821134
GO:0090175|regulation of establishment of planar polarity	22	3	0.136364	2.89857	85407, 4920, 84133	0.0821134
GO:0097035|regulation of membrane lipid distribution	22	3	0.136364	2.89857	10079, 148229, 19	0.0821134
GO:1900047|negative regulation of hemostasis	22	3	0.136364	2.89857	1361, 5345, 5624	0.0821134
GO:2000779|regulation of double-strand break repair	22	3	0.136364	2.89857	6118, 51750, 7913	0.0821134
GO:0002460|adaptive immune response based on somatic recombination of immune receptors built from immunoglobulin superfamily domains	97	8	0.0824742	1.75309	23075, 100, 4683, 718, 2956, 3665, 4436, 2067	0.0837804
GO:0055072|iron ion homeostasis	65	6	0.0923077	1.96211	8301, 9550, 9296, 6717, 1356, 6647	0.08424
GO:0009584|detection of visible light	50	5	0.1	2.12562	151056, 7275, 1259, 2782, 785	0.0845816
GO:0048589|developmental growth	98	8	0.0816327	1.7352	3479, 54892, 983, 7476, 4683, 4038, 6722, 8846	0.0851407
GO:0048699|generation of neurons	410	25	0.0609756	1.29611	26047, 2019, 84062, 85407, 3265, 8633, 5058, 28988, 55201, 57704, 79633, 8301, 6886, 163, 6712, 7529, 3714, 1173, 64218, 8312, 140735, 23294, 785, 6647, 6709	0.0855239
GO:0072503|cellular divalent inorganic cation homeostasis	164	12	0.0731707	1.55533	23516, 57214, 2099, 91689, 3074, 9709, 1909, 5291, 6863, 6717, 2645, 785	0.0855473
GO:0009914|hormone transport	147	11	0.0748299	1.5906	60559, 2243, 2244, 654, 8660, 2266, 818, 286676, 6863, 6717, 2645	0.0859115
GO:0032101|regulation of response to external stimulus	150	11	0.0733333	1.55879	2243, 1361, 5345, 7143, 2039, 163, 1173, 1259, 8878, 2782, 5624	0.0865117
GO:0006826|iron ion transport	36	4	0.111111	2.3618	23516, 8301, 9550, 9296	0.0871121
GO:0031110|regulation of microtubule polymerization or depolymerization	36	4	0.111111	2.3618	2258, 4137, 1027, 27436	0.0871121
GO:0050807|regulation of synapse organization	36	4	0.111111	2.3618	22899, 64101, 7476, 5649	0.0871121
GO:0001503|ossification	115	9	0.0782609	1.66353	6238, 7010, 43, 249, 79633, 23376, 1305, 51176, 121340	0.0872092
GO:0019725|cellular homeostasis	69	6	0.0869565	1.84836	55829, 10549, 51061, 5768, 6560, 10954	0.0877113
GO:0010256|endomembrane system organization	289	19	0.0657439	1.39747	84062, 10972, 168620, 5525, 29911, 5064, 983, 79633, 10397, 8086, 312, 2258, 30845, 2621, 1173, 51361, 23165, 19, 6647	0.0877512
GO:0044259|multicellular organismal macromolecule metabolic process	66	6	0.0909091	1.93238	1295, 5345, 131873, 7275, 1305, 5045	0.0878643
GO:0044702|single organism reproductive process	572	34	0.0594406	1.26348	3985, 65010, 2099, 10549, 3074, 7392, 81671, 284654, 84236, 100, 2175, 654, 3791, 1909, 983, 1499, 1495, 7476, 4920, 2034, 8086, 81624, 6716, 3714, 148229, 51176, 51361, 8846, 79733, 1027, 4436, 2067, 6647, 84870	0.0886949
GO:0022616|DNA strand elongation	2	1	0.5	10.6281	7015	0.0887279
GO:0032940|secretion by cell	456	28	0.0614035	1.3052	84062, 10972, 60559, 7494, 63910, 5058, 3479, 2243, 1361, 43, 2244, 5345, 654, 8660, 7476, 2266, 2039, 2621, 818, 286676, 6863, 6717, 1675, 5293, 2645, 19, 5045, 6647	0.0887682
GO:0007586|digestion	51	5	0.0980392	2.08394	65010, 1510, 6476, 51302, 6863	0.089123
GO:0048638|regulation of developmental growth	82	7	0.0853659	1.81455	55558, 85407, 6909, 57611, 983, 2258, 4137	0.0896794
GO:1901653|cellular response to peptide	218	15	0.0688073	1.46258	3265, 55829, 5058, 8660, 983, 57509, 5291, 152831, 7529, 9550, 9296, 2782, 10014, 197, 2645	0.0897986
GO:0050728|negative regulation of inflammatory response	51	5	0.0980392	2.08394	7010, 55829, 100, 1269, 55075	0.0903505
GO:1900046|regulation of hemostasis	51	5	0.0980392	2.08394	2243, 1361, 5345, 2039, 5624	0.0903505
GO:0033158|regulation of protein import into nucleus, translocation	11	2	0.181818	3.86476	3479, 983	0.091063
GO:0010165|response to X-ray	23	3	0.130435	2.77255	4436, 7520, 2067	0.0912784
GO:0014037|Schwann cell differentiation	23	3	0.130435	2.77255	983, 10397, 6647	0.0912784
GO:0042982|amyloid precursor protein metabolic process	23	3	0.130435	2.77255	10972, 43, 8301	0.0912784
GO:0050819|negative regulation of coagulation	23	3	0.130435	2.77255	1361, 5345, 5624	0.0912784
GO:0070509|calcium ion import	23	3	0.130435	2.77255	91689, 1499, 2645	0.0912784
GO:0071320|cellular response to cAMP	23	3	0.130435	2.77255	65010, 610, 2039	0.0912784
GO:0060272|embryonic skeletal joint morphogenesis	2	1	0.5	10.6281	8312	0.0916897
GO:2000254|regulation of male germ cell proliferation	2	1	0.5	10.6281	284654	0.0916897
GO:0001502|cartilage condensation	11	2	0.181818	3.86476	7476, 4920	0.0917217
GO:0006750|glutathione biosynthetic process	11	2	0.181818	3.86476	2687, 3029	0.0917217
GO:0007004|telomere maintenance via telomerase	11	2	0.181818	3.86476	25913, 7015	0.0917217
GO:0007095|mitotic G2 DNA damage checkpoint	11	2	0.181818	3.86476	983, 4683	0.0917217
GO:0007194|negative regulation of adenylate cyclase activity	11	2	0.181818	3.86476	2771, 5064	0.0917217
GO:0009070|serine family amino acid biosynthetic process	11	2	0.181818	3.86476	29968, 1491	0.0917217
GO:0009215|purine deoxyribonucleoside triphosphate metabolic process	11	2	0.181818	3.86476	100, 1716	0.0917217
GO:0009950|dorsal/ventral axis specification	11	2	0.181818	3.86476	1499, 8312	0.0917217
GO:0010800|positive regulation of peptidyl-threonine phosphorylation	11	2	0.181818	3.86476	57214, 8312	0.0917217
GO:0019082|viral protein processing	11	2	0.181818	3.86476	137492, 5045	0.0917217
GO:0032715|negative regulation of interleukin-6 production	11	2	0.181818	3.86476	55829, 2621	0.0917217
GO:0042506|tyrosine phosphorylation of Stat5 protein	11	2	0.181818	3.86476	3479, 4771	0.0917217
GO:0045987|positive regulation of smooth muscle contraction	11	2	0.181818	3.86476	100, 6722	0.0917217
GO:0050850|positive regulation of calcium-mediated signaling	11	2	0.181818	3.86476	3479, 100	0.0917217
GO:0070168|negative regulation of biomineral tissue development	11	2	0.181818	3.86476	2621, 197	0.0917217
GO:0085029|extracellular matrix assembly	11	2	0.181818	3.86476	2621, 10516	0.0917217
GO:0090136|epithelial cell-cell adhesion	11	2	0.181818	3.86476	1495, 6722	0.0917217
GO:0016050|vesicle organization	115	9	0.0782609	1.66353	8615, 84062, 10972, 51128, 8301, 8411, 23149, 29916, 19	0.0917933
GO:0051271|negative regulation of cellular component movement	115	9	0.0782609	1.66353	57406, 5318, 4771, 100, 1495, 58516, 6722, 1027, 10014	0.0917933
GO:0000022|mitotic spindle elongation	2	1	0.5	10.6281	9055	0.0918818
GO:0000059|protein import into nucleus, docking	2	1	0.5	10.6281	23165	0.0918818
GO:0000720|pyrimidine dimer repair by nucleotide-excision repair	2	1	0.5	10.6281	2067	0.0918818
GO:0001547|antral ovarian follicle growth	2	1	0.5	10.6281	2099	0.0918818
GO:0001956|positive regulation of neurotransmitter secretion	2	1	0.5	10.6281	84062	0.0918818
GO:0002314|germinal center B cell differentiation	2	1	0.5	10.6281	100	0.0918818
GO:0002636|positive regulation of germinal center formation	2	1	0.5	10.6281	100	0.0918818
GO:0002865|negative regulation of acute inflammatory response to antigenic stimulus	2	1	0.5	10.6281	55829	0.0918818
GO:0002888|positive regulation of myeloid leukocyte mediated immunity	2	1	0.5	10.6281	718	0.0918818
GO:0003136|negative regulation of heart induction by canonical Wnt signaling pathway	2	1	0.5	10.6281	1499	0.0918818
GO:0006423|cysteinyl-tRNA aminoacylation	2	1	0.5	10.6281	833	0.0918818
GO:0006435|threonyl-tRNA aminoacylation	2	1	0.5	10.6281	6897	0.0918818
GO:0006880|intracellular sequestering of iron ion	2	1	0.5	10.6281	6717	0.0918818
GO:0007217|tachykinin receptor signaling pathway	2	1	0.5	10.6281	6863	0.0918818
GO:0007341|penetration of zona pellucida	2	1	0.5	10.6281	3074	0.0918818
GO:0007403|glial cell fate determination	2	1	0.5	10.6281	1499	0.0918818
GO:0007521|muscle cell fate determination	2	1	0.5	10.6281	6909	0.0918818
GO:0008614|pyridoxine metabolic process	2	1	0.5	10.6281	29968	0.0918818
GO:0008615|pyridoxine biosynthetic process	2	1	0.5	10.6281	29968	0.0918818
GO:0009092|homoserine metabolic process	2	1	0.5	10.6281	1491	0.0918818
GO:0009176|pyrimidine deoxyribonucleoside monophosphate metabolic process	2	1	0.5	10.6281	1854	0.0918818
GO:0009997|negative regulation of cardioblast cell fate specification	2	1	0.5	10.6281	1499	0.0918818
GO:0010868|negative regulation of triglyceride biosynthetic process	2	1	0.5	10.6281	150094	0.0918818
GO:0010908|regulation of heparan sulfate proteoglycan biosynthetic process	2	1	0.5	10.6281	1499	0.0918818
GO:0010909|positive regulation of heparan sulfate proteoglycan biosynthetic process	2	1	0.5	10.6281	1499	0.0918818
GO:0015684|ferrous iron transport	2	1	0.5	10.6281	23516	0.0918818
GO:0016344|meiotic chromosome movement towards spindle pole	2	1	0.5	10.6281	10096	0.0918818
GO:0016560|protein import into peroxisome matrix, docking	2	1	0.5	10.6281	5194	0.0918818
GO:0019064|fusion of virus membrane with host plasma membrane	2	1	0.5	10.6281	2621	0.0918818
GO:0019086|late viral transcription	2	1	0.5	10.6281	7392	0.0918818
GO:0019344|cysteine biosynthetic process	2	1	0.5	10.6281	1491	0.0918818
GO:0019346|transsulfuration	2	1	0.5	10.6281	1491	0.0918818
GO:0019367|fatty acid elongation, saturated fatty acid	2	1	0.5	10.6281	64834	0.0918818
GO:0019532|oxalate transport	2	1	0.5	10.6281	65010	0.0918818
GO:0021823|cerebral cortex tangential migration using cell-cell interactions	2	1	0.5	10.6281	6091	0.0918818
GO:0021827|postnatal olfactory bulb interneuron migration	2	1	0.5	10.6281	6091	0.0918818
GO:0021836|chemorepulsion involved in postnatal olfactory bulb interneuron migration	2	1	0.5	10.6281	6091	0.0918818
GO:0030221|basophil differentiation	2	1	0.5	10.6281	6886	0.0918818
GO:0030240|skeletal muscle thin filament assembly	2	1	0.5	10.6281	70	0.0918818
GO:0030327|prenylated protein catabolic process	2	1	0.5	10.6281	51449	0.0918818
GO:0030328|prenylcysteine catabolic process	2	1	0.5	10.6281	51449	0.0918818
GO:0030329|prenylcysteine metabolic process	2	1	0.5	10.6281	51449	0.0918818
GO:0030573|bile acid catabolic process	2	1	0.5	10.6281	51302	0.0918818
GO:0030576|Cajal body organization	2	1	0.5	10.6281	10208	0.0918818
GO:0030638|polyketide metabolic process	2	1	0.5	10.6281	84869	0.0918818
GO:0030647|aminoglycoside antibiotic metabolic process	2	1	0.5	10.6281	84869	0.0918818
GO:0030910|olfactory placode formation	2	1	0.5	10.6281	8312	0.0918818
GO:0031133|regulation of axon diameter	2	1	0.5	10.6281	7476	0.0918818
GO:0032212|positive regulation of telomere maintenance via telomerase	2	1	0.5	10.6281	25913	0.0918818
GO:0032229|negative regulation of synaptic transmission, GABAergic	2	1	0.5	10.6281	1269	0.0918818
GO:0032298|positive regulation of DNA-dependent DNA replication initiation	2	1	0.5	10.6281	1017	0.0918818
GO:0032713|negative regulation of interleukin-4 production	2	1	0.5	10.6281	51176	0.0918818
GO:0032714|negative regulation of interleukin-5 production	2	1	0.5	10.6281	51176	0.0918818
GO:0032849|positive regulation of cellular pH reduction	2	1	0.5	10.6281	760	0.0918818
GO:0032877|positive regulation of DNA endoreduplication	2	1	0.5	10.6281	79733	0.0918818
GO:0032898|neurotrophin production	2	1	0.5	10.6281	5045	0.0918818
GO:0032902|nerve growth factor production	2	1	0.5	10.6281	5045	0.0918818
GO:0032911|negative regulation of transforming growth factor beta1 production	2	1	0.5	10.6281	5045	0.0918818
GO:0034334|adherens junction maintenance	2	1	0.5	10.6281	5318	0.0918818
GO:0034442|regulation of lipoprotein oxidation	2	1	0.5	10.6281	55937	0.0918818
GO:0034443|negative regulation of lipoprotein oxidation	2	1	0.5	10.6281	55937	0.0918818
GO:0034444|regulation of plasma lipoprotein particle oxidation	2	1	0.5	10.6281	55937	0.0918818
GO:0034445|negative regulation of plasma lipoprotein particle oxidation	2	1	0.5	10.6281	55937	0.0918818
GO:0034625|fatty acid elongation, monounsaturated fatty acid	2	1	0.5	10.6281	64834	0.0918818
GO:0035166|post-embryonic hemopoiesis	2	1	0.5	10.6281	2067	0.0918818
GO:0035279|mRNA cleavage involved in gene silencing by miRNA	2	1	0.5	10.6281	4343	0.0918818
GO:0035747|natural killer cell chemotaxis	2	1	0.5	10.6281	5293	0.0918818
GO:0038007|netrin-activated signaling pathway	2	1	0.5	10.6281	8633	0.0918818
GO:0038026|reelin-mediated signaling pathway	2	1	0.5	10.6281	5649	0.0918818
GO:0038063|collagen-activated tyrosine kinase receptor signaling pathway	2	1	0.5	10.6281	4921	0.0918818
GO:0039663|membrane fusion involved in viral entry into host cell	2	1	0.5	10.6281	2621	0.0918818
GO:0042245|RNA repair	2	1	0.5	10.6281	8846	0.0918818
GO:0042684|cardioblast cell fate commitment	2	1	0.5	10.6281	1499	0.0918818
GO:0042685|cardioblast cell fate specification	2	1	0.5	10.6281	1499	0.0918818
GO:0042686|regulation of cardioblast cell fate specification	2	1	0.5	10.6281	1499	0.0918818
GO:0042819|vitamin B6 biosynthetic process	2	1	0.5	10.6281	29968	0.0918818
GO:0042998|positive regulation of Golgi to plasma membrane protein transport	2	1	0.5	10.6281	312	0.0918818
GO:0044245|polysaccharide digestion	2	1	0.5	10.6281	6476	0.0918818
GO:0044334|canonical Wnt signaling pathway involved in positive regulation of epithelial to mesenchymal transition	2	1	0.5	10.6281	1499	0.0918818
GO:0044597|daunorubicin metabolic process	2	1	0.5	10.6281	84869	0.0918818
GO:0044598|doxorubicin metabolic process	2	1	0.5	10.6281	84869	0.0918818
GO:0044800|multi-organism membrane fusion	2	1	0.5	10.6281	2621	0.0918818
GO:0045110|intermediate filament bundle assembly	2	1	0.5	10.6281	5318	0.0918818
GO:0045163|clustering of voltage-gated potassium channels	2	1	0.5	10.6281	26047	0.0918818
GO:0045799|positive regulation of chromatin assembly or disassembly	2	1	0.5	10.6281	6886	0.0918818
GO:0046104|thymidine metabolic process	2	1	0.5	10.6281	7083	0.0918818
GO:0046108|uridine metabolic process	2	1	0.5	10.6281	7378	0.0918818
GO:0046125|pyrimidine deoxyribonucleoside metabolic process	2	1	0.5	10.6281	7083	0.0918818
GO:0046724|oxalic acid secretion	2	1	0.5	10.6281	65010	0.0918818
GO:0048014|Tie signaling pathway	2	1	0.5	10.6281	7010	0.0918818
GO:0048102|autophagic cell death	2	1	0.5	10.6281	1027	0.0918818
GO:0048320|axial mesoderm formation	2	1	0.5	10.6281	8312	0.0918818
GO:0048341|paraxial mesoderm formation	2	1	0.5	10.6281	51176	0.0918818
GO:0048681|negative regulation of axon regeneration	2	1	0.5	10.6281	7143	0.0918818
GO:0050711|negative regulation of interleukin-1 secretion	2	1	0.5	10.6281	2621	0.0918818
GO:0050925|negative regulation of negative chemotaxis	2	1	0.5	10.6281	6091	0.0918818
GO:0051231|spindle elongation	2	1	0.5	10.6281	9055	0.0918818
GO:0060018|astrocyte fate commitment	2	1	0.5	10.6281	6886	0.0918818
GO:0060151|peroxisome localization	2	1	0.5	10.6281	5194	0.0918818
GO:0060152|microtubule-based peroxisome localization	2	1	0.5	10.6281	5194	0.0918818
GO:0060375|regulation of mast cell differentiation	2	1	0.5	10.6281	6886	0.0918818
GO:0060423|foregut regionalization	2	1	0.5	10.6281	1499	0.0918818
GO:0060424|lung field specification	2	1	0.5	10.6281	1499	0.0918818
GO:0060440|trachea formation	2	1	0.5	10.6281	1499	0.0918818
GO:0060481|lobar bronchus epithelium development	2	1	0.5	10.6281	116113	0.0918818
GO:0060482|lobar bronchus development	2	1	0.5	10.6281	116113	0.0918818
GO:0060492|lung induction	2	1	0.5	10.6281	1499	0.0918818
GO:0060510|Type II pneumocyte differentiation	2	1	0.5	10.6281	3479	0.0918818
GO:0060523|prostate epithelial cord elongation	2	1	0.5	10.6281	2099	0.0918818
GO:0060596|mammary placode formation	2	1	0.5	10.6281	6909	0.0918818
GO:0061196|fungiform papilla development	2	1	0.5	10.6281	1499	0.0918818
GO:0061197|fungiform papilla morphogenesis	2	1	0.5	10.6281	1499	0.0918818
GO:0061198|fungiform papilla formation	2	1	0.5	10.6281	1499	0.0918818
GO:0061324|canonical Wnt signaling pathway involved in positive regulation of cardiac outflow tract cell proliferation	2	1	0.5	10.6281	1499	0.0918818
GO:0070560|protein secretion by platelet	2	1	0.5	10.6281	2039	0.0918818
GO:0070571|negative regulation of neuron projection regeneration	2	1	0.5	10.6281	7143	0.0918818
GO:0070814|hydrogen sulfide biosynthetic process	2	1	0.5	10.6281	1491	0.0918818
GO:0071109|superior temporal gyrus development	2	1	0.5	10.6281	26047	0.0918818
GO:0071332|cellular response to fructose stimulus	2	1	0.5	10.6281	65010	0.0918818
GO:0071475|cellular hyperosmotic salinity response	2	1	0.5	10.6281	7520	0.0918818
GO:0071635|negative regulation of transforming growth factor beta production	2	1	0.5	10.6281	5045	0.0918818
GO:0071698|olfactory placode development	2	1	0.5	10.6281	8312	0.0918818
GO:0071699|olfactory placode morphogenesis	2	1	0.5	10.6281	8312	0.0918818
GO:0071838|cell proliferation in bone marrow	2	1	0.5	10.6281	51176	0.0918818
GO:0071839|apoptotic process in bone marrow	2	1	0.5	10.6281	51176	0.0918818
GO:0071865|regulation of apoptotic process in bone marrow	2	1	0.5	10.6281	51176	0.0918818
GO:0071866|negative regulation of apoptotic process in bone marrow	2	1	0.5	10.6281	51176	0.0918818
GO:0071895|odontoblast differentiation	2	1	0.5	10.6281	51176	0.0918818
GO:0071898|regulation of estrogen receptor binding	2	1	0.5	10.6281	51176	0.0918818
GO:0071899|negative regulation of estrogen receptor binding	2	1	0.5	10.6281	51176	0.0918818
GO:0086100|endothelin receptor signaling pathway	2	1	0.5	10.6281	1909	0.0918818
GO:0090091|positive regulation of extracellular matrix disassembly	2	1	0.5	10.6281	4921	0.0918818
GO:0090210|regulation of establishment of blood-brain barrier	2	1	0.5	10.6281	25960	0.0918818
GO:0090247|cell motility involved in somitogenic axis elongation	2	1	0.5	10.6281	85407	0.0918818
GO:0090249|regulation of cell motility involved in somitogenic axis elongation	2	1	0.5	10.6281	85407	0.0918818
GO:0090527|actin filament reorganization	2	1	0.5	10.6281	2039	0.0918818
GO:0097017|renal protein absorption	2	1	0.5	10.6281	2621	0.0918818
GO:0097421|liver regeneration	2	1	0.5	10.6281	1361	0.0918818
GO:0097577|sequestering of iron ion	2	1	0.5	10.6281	6717	0.0918818
GO:1900271|regulation of long-term synaptic potentiation	2	1	0.5	10.6281	5649	0.0918818
GO:1900273|positive regulation of long-term synaptic potentiation	2	1	0.5	10.6281	5649	0.0918818
GO:1901219|regulation of cardiac chamber morphogenesis	2	1	0.5	10.6281	6909	0.0918818
GO:1901320|negative regulation of heart induction	2	1	0.5	10.6281	1499	0.0918818
GO:1901631|positive regulation of presynaptic membrane organization	2	1	0.5	10.6281	4038	0.0918818
GO:1901963|regulation of cell proliferation involved in outflow tract morphogenesis	2	1	0.5	10.6281	1499	0.0918818
GO:1902730|positive regulation of proteoglycan biosynthetic process	2	1	0.5	10.6281	1499	0.0918818
GO:1902962|regulation of metalloendopeptidase activity involved in amyloid precursor protein catabolic process	2	1	0.5	10.6281	8301	0.0918818
GO:1902963|negative regulation of metalloendopeptidase activity involved in amyloid precursor protein catabolic process	2	1	0.5	10.6281	8301	0.0918818
GO:1990379|lipid transport across blood brain barrier	2	1	0.5	10.6281	84879	0.0918818
GO:2000017|positive regulation of determination of dorsal identity	2	1	0.5	10.6281	1499	0.0918818
GO:2000043|regulation of cardiac cell fate specification	2	1	0.5	10.6281	1499	0.0918818
GO:2000044|negative regulation of cardiac cell fate specification	2	1	0.5	10.6281	1499	0.0918818
GO:2000049|positive regulation of cell-cell adhesion mediated by cadherin	2	1	0.5	10.6281	5345	0.0918818
GO:2000124|regulation of endocannabinoid signaling pathway	2	1	0.5	10.6281	57406	0.0918818
GO:2000288|positive regulation of myoblast proliferation	2	1	0.5	10.6281	3479	0.0918818
GO:2000291|regulation of myoblast proliferation	2	1	0.5	10.6281	3479	0.0918818
GO:2000346|negative regulation of hepatocyte proliferation	2	1	0.5	10.6281	1361	0.0918818
GO:2000508|regulation of dendritic cell chemotaxis	2	1	0.5	10.6281	2621	0.0918818
GO:2000510|positive regulation of dendritic cell chemotaxis	2	1	0.5	10.6281	2621	0.0918818
GO:2000669|negative regulation of dendritic cell apoptotic process	2	1	0.5	10.6281	2621	0.0918818
GO:2000855|regulation of mineralocorticoid secretion	2	1	0.5	10.6281	654	0.0918818
GO:2000857|positive regulation of mineralocorticoid secretion	2	1	0.5	10.6281	654	0.0918818
GO:2000858|regulation of aldosterone secretion	2	1	0.5	10.6281	654	0.0918818
GO:2000860|positive regulation of aldosterone secretion	2	1	0.5	10.6281	654	0.0918818
GO:2001045|negative regulation of integrin-mediated signaling pathway	2	1	0.5	10.6281	1495	0.0918818
GO:2001225|regulation of chloride transport	2	1	0.5	10.6281	760	0.0918818
GO:0035239|tube morphogenesis	219	15	0.0684932	1.4559	3265, 6909, 2099, 5058, 3479, 3791, 1909, 1499, 79633, 6091, 54922, 51176, 64399, 2321, 6722	0.0924718
GO:0033077|T cell differentiation in thymus	37	4	0.108108	2.29797	100, 1499, 6929, 6647	0.092818
GO:0050673|epithelial cell proliferation	184	13	0.0706522	1.5018	1295, 3265, 7010, 2099, 3479, 1361, 654, 3791, 1909, 1499, 7476, 6091, 1027	0.0933751
GO:1901701|cellular response to oxygen-containing compound	445	27	0.0606742	1.2897	3265, 55829, 2099, 5058, 983, 57509, 1499, 1495, 23729, 2878, 2039, 5291, 152831, 7529, 10276, 9550, 1017, 9296, 28956, 2782, 7520, 10516, 10014, 197, 2645, 19, 6647	0.0934114
GO:0002376|immune system process	834	46	0.0551559	1.1724	1636, 65010, 55829, 5611, 7494, 1510, 51128, 28988, 9520, 654, 3791, 983, 259, 2034, 8301, 3796, 6886, 8909, 6117, 2039, 163, 9991, 152831, 818, 6712, 718, 7529, 10060, 10092, 4343, 1173, 11004, 8878, 760, 3665, 5138, 10096, 1027, 1675, 140735, 56992, 7520, 9641, 26153, 121340, 785	0.0939379
GO:0007605|sensory perception of sound	67	6	0.0895522	1.90354	57214, 3074, 7275, 1027, 8312, 6647	0.0943034
GO:0051224|negative regulation of protein transport	83	7	0.0843373	1.79269	312, 2039, 2621, 7529, 6717, 5138, 55075	0.0950282
GO:0009888|tissue development	987	55	0.0557244	1.18449	1295, 2019, 22899, 85407, 3265, 6909, 5318, 7494, 2099, 5058, 3479, 43, 150094, 100, 654, 3791, 1909, 4921, 249, 983, 7716, 7476, 79633, 89781, 4920, 5111, 6886, 4038, 6091, 116113, 9496, 6304, 2621, 6929, 387733, 3714, 84133, 7275, 54922, 51176, 64399, 2321, 6722, 760, 5138, 1063, 79733, 8312, 70, 10014, 197, 785, 57496, 6647, 84870	0.0950595
GO:0000737|DNA catabolic process, endonucleolytic	52	5	0.0961538	2.04386	55201, 22909, 8846, 2237, 2067	0.0963177
GO:0048145|regulation of fibroblast proliferation	52	5	0.0961538	2.04386	2099, 3479, 4921, 1499, 2621	0.0963177
GO:0000302|response to reactive oxygen species	100	8	0.08	1.70049	100, 983, 2878, 10276, 1017, 10516, 3978, 6647	0.0981634
GO:0060341|regulation of cellular localization	537	32	0.0595903	1.26666	84445, 84062, 57214, 60559, 3479, 2243, 1361, 43, 5525, 4771, 2244, 654, 8660, 1909, 983, 1499, 2266, 8086, 312, 2039, 2621, 7529, 4137, 1173, 286676, 6863, 6717, 5138, 55075, 8312, 140735, 2645	0.098167
GO:0010038|response to metal ion	118	9	0.0762712	1.62123	4547, 2243, 2244, 654, 2266, 10397, 2039, 30820, 760	0.0985626
GO:0007093|mitotic cell cycle checkpoint	151	11	0.0728477	1.54846	3265, 6118, 983, 8243, 4683, 7272, 51065, 1017, 1063, 1027, 4436	0.0991354
GO:0061041|regulation of wound healing	68	6	0.0882353	1.87555	3265, 2243, 1361, 5345, 2039, 5624	0.0995668
GO:0009411|response to UV	84	7	0.0833333	1.77135	84236, 2956, 5424, 55075, 4436, 2237, 2067	0.0997227
GO:0001525|angiogenesis	190	13	0.0684211	1.45437	1295, 5787, 7716, 2034, 2028, 6886, 9496, 83854, 718, 9047, 54922, 64218, 57007	0.0998566
GO:0002053|positive regulation of mesenchymal cell proliferation	24	3	0.125	2.65702	8660, 3791, 1499	0.100846
GO:0009394|2'-deoxyribonucleotide metabolic process	24	3	0.125	2.65702	100, 1854, 1716	0.100846
GO:0010828|positive regulation of glucose transport	24	3	0.125	2.65702	3479, 8660, 718	0.100846
GO:0010977|negative regulation of neuron projection development	24	3	0.125	2.65702	7143, 7025, 1716	0.100846
GO:0016601|Rac protein signal transduction	24	3	0.125	2.65702	3265, 28988, 2059	0.100846
GO:0034724|DNA replication-independent nucleosome organization	24	3	0.125	2.65702	79172, 401541, 55839	0.100846
GO:0051057|positive regulation of small GTPase mediated signal transduction	24	3	0.125	2.65702	3265, 3479, 5649	0.100846
GO:0009966|regulation of signal transduction	1572	84	0.0534351	1.13583	84445, 22899, 84062, 57406, 1850, 84447, 85407, 3265, 7010, 55829, 7494, 2099, 5058, 25960, 2771, 3479, 11082, 2243, 28988, 4771, 2244, 284654, 5345, 100, 654, 2059, 5064, 84986, 3791, 1909, 983, 259, 1499, 7476, 2768, 2266, 4920, 2081, 84433, 4038, 6091, 440107, 163, 55616, 7272, 3655, 5291, 2621, 152831, 5649, 718, 7529, 84133, 9047, 54922, 51176, 10276, 64399, 2321, 1173, 9922, 1259, 8878, 935…	0.100965
GO:0021872|forebrain generation of neurons	38	4	0.105263	2.23749	55558, 6091, 51176, 8312	0.101616
GO:0030516|regulation of axon extension	38	4	0.105263	2.23749	55558, 57611, 7143, 4137	0.101616
GO:0050803|regulation of synapse structure and activity	38	4	0.105263	2.23749	22899, 64101, 7476, 5649	0.101616
GO:0000186|activation of MAPKK activity	53	5	0.0943396	2.0053	3265, 2771, 983, 7529, 28956	0.10248
GO:0031016|pancreas development	53	5	0.0943396	2.0053	7494, 3479, 654, 1499, 2645	0.10248
GO:0050714|positive regulation of protein secretion	53	5	0.0943396	2.0053	2243, 43, 2244, 654, 2266	0.10248
GO:0002791|regulation of peptide secretion	101	8	0.0792079	1.68366	60559, 2243, 2244, 8660, 2266, 286676, 6717, 2645	0.102494
GO:0010001|glial cell differentiation	101	8	0.0792079	1.68366	3479, 983, 1499, 10397, 6886, 5649, 51176, 6647	0.102494
GO:0033993|response to lipid	407	25	0.0614251	1.30566	1369, 7010, 55829, 2099, 654, 54332, 1909, 249, 1499, 1495, 7476, 23729, 5111, 1269, 6929, 51176, 760, 6863, 7025, 7083, 1027, 5730, 2782, 7520, 19	0.103135
GO:0007018|microtubule-based movement	135	10	0.0740741	1.57453	84062, 55201, 3796, 4137, 11004, 10112, 10096, 56992, 26153, 6647	0.103478
GO:0044706|multi-multicellular organism process	118	9	0.0762712	1.62123	2099, 3074, 81671, 1909, 259, 8909, 6863, 7083, 6647	0.103557
GO:1902105|regulation of leukocyte differentiation	118	9	0.0762712	1.62123	100, 1499, 84433, 6886, 2621, 51176, 760, 3665, 6647	0.103557
GO:0030879|mammary gland development	85	7	0.0823529	1.75051	6909, 2099, 3479, 7392, 8660, 6091, 51176	0.104542
GO:0044773|mitotic DNA damage checkpoint	85	7	0.0823529	1.75051	6118, 983, 4683, 51065, 1017, 1027, 4436	0.104542
GO:0046887|positive regulation of hormone secretion	12	2	0.166667	3.5427	654, 6863	0.104562
GO:0016202|regulation of striated muscle tissue development	69	6	0.0869565	1.84836	6909, 983, 51176, 1063, 10014, 57496	0.104982
GO:0022617|extracellular matrix disassembly	69	6	0.0869565	1.84836	1295, 4921, 131873, 1305, 4811, 5045	0.104982
GO:0033043|regulation of organelle organization	522	31	0.059387	1.26234	22899, 55558, 3265, 7010, 5058, 3479, 4771, 5345, 2059, 1499, 2258, 6886, 2039, 55616, 7272, 6712, 7529, 4137, 10092, 11190, 6863, 10096, 1063, 1027, 4436, 25913, 140735, 5810, 27436, 2067, 6709	0.105704
GO:0007265|Ras protein signal transduction	188	13	0.0691489	1.46984	3265, 3479, 28988, 2059, 1909, 983, 2768, 7529, 1017, 9922, 8878, 2782, 19	0.105756
GO:0009991|response to extracellular stimulus	260	17	0.0653846	1.38983	2771, 340024, 7392, 100, 249, 3655, 2621, 6722, 8878, 1327, 7083, 7378, 26153, 2645, 2067, 19, 6647	0.105967
GO:0072657|protein localization to membrane	298	19	0.0637584	1.35526	6734, 57214, 60559, 5058, 5525, 5064, 6189, 312, 2258, 6729, 4038, 2039, 30845, 2621, 7529, 11231, 1173, 140735, 9045	0.106495
GO:0002076|osteoblast development	12	2	0.166667	3.5427	43, 10014	0.106754
GO:0003094|glomerular filtration	12	2	0.166667	3.5427	1909, 2621	0.106754
GO:0010866|regulation of triglyceride biosynthetic process	12	2	0.166667	3.5427	150094, 718	0.106754
GO:0015701|bicarbonate transport	12	2	0.166667	3.5427	65010, 760	0.106754
GO:0019184|nonribosomal peptide biosynthetic process	12	2	0.166667	3.5427	2687, 3029	0.106754
GO:0019430|removal of superoxide radicals	12	2	0.166667	3.5427	10516, 6647	0.106754
GO:0031280|negative regulation of cyclase activity	12	2	0.166667	3.5427	2771, 5064	0.106754
GO:0035855|megakaryocyte development	12	2	0.166667	3.5427	6886, 6722	0.106754
GO:0036152|phosphatidylethanolamine acyl-chain remodeling	12	2	0.166667	3.5427	129642, 81579	0.106754
GO:0036336|dendritic cell migration	12	2	0.166667	3.5427	2059, 2621	0.106754
GO:0036342|post-anal tail morphogenesis	12	2	0.166667	3.5427	389058, 8312	0.106754
GO:0043173|nucleotide salvage	12	2	0.166667	3.5427	100, 7378	0.106754
GO:0043691|reverse cholesterol transport	12	2	0.166667	3.5427	55937, 19	0.106754
GO:0045117|azole transport	12	2	0.166667	3.5427	100, 1909	0.106754
GO:0045821|positive regulation of glycolytic process	12	2	0.166667	3.5427	3479, 2645	0.106754
GO:0048265|response to pain	12	2	0.166667	3.5427	5649, 6863	0.106754
GO:0055070|copper ion homeostasis	12	2	0.166667	3.5427	1317, 150684	0.106754
GO:0071450|cellular response to oxygen radical	12	2	0.166667	3.5427	10516, 6647	0.106754
GO:0071451|cellular response to superoxide	12	2	0.166667	3.5427	10516, 6647	0.106754
GO:0086064|cell communication by electrical coupling involved in cardiac conduction	12	2	0.166667	3.5427	5318, 6717	0.106754
GO:0090005|negative regulation of establishment of protein localization to plasma membrane	12	2	0.166667	3.5427	5525, 312	0.106754
GO:0007051|spindle organization	39	4	0.102564	2.18012	84445, 93323, 55125, 23354	0.107165
GO:0034599|cellular response to oxidative stress	119	9	0.0756303	1.60761	55829, 983, 2878, 2034, 10276, 1017, 55075, 10516, 6647	0.10766
GO:0032984|macromolecular complex disassembly	171	12	0.0701754	1.49166	2059, 6189, 2258, 3796, 2039, 6712, 2107, 6603, 11004, 27436, 9045, 6709	0.107945
GO:0060548|negative regulation of cell death	485	29	0.0597938	1.27099	3265, 7010, 55829, 3479, 2243, 2244, 84236, 100, 8660, 3791, 1909, 983, 1499, 1495, 7476, 2266, 6189, 2621, 51176, 8846, 8878, 6651, 3665, 1027, 4436, 70, 1491, 5624, 6647	0.107945
GO:0007166|cell surface receptor signaling pathway	1328	70	0.0527108	1.12043	11197, 84445, 55558, 85407, 3265, 7010, 5792, 8633, 5058, 124857, 3479, 11082, 2243, 2244, 284654, 6400, 654, 2059, 8660, 3791, 4921, 983, 1499, 1495, 7476, 2266, 4920, 8086, 84433, 4038, 6091, 2039, 163, 7272, 3655, 2621, 57556, 152831, 818, 5649, 7529, 3714, 84133, 51176, 10276, 10092, 64399, 9550, 4343, 2321, 1173, 64218, 8878, 9296, 3665, 10096, 1027, 5293, 65078, 23165, 10014, 9828, 197, 701…	0.108377
GO:0008585|female gonad development	54	5	0.0925926	1.96816	2099, 2175, 3791, 1495, 6647	0.108833
GO:0033692|cellular polysaccharide biosynthetic process	54	5	0.0925926	1.96816	55829, 2997, 3479, 8660, 2645	0.108833
GO:0050818|regulation of coagulation	54	5	0.0925926	1.96816	2243, 1361, 5345, 2039, 5624	0.108833
GO:0030500|regulation of bone mineralization	39	4	0.102564	2.18012	654, 4921, 387733, 197	0.109258
GO:0050678|regulation of epithelial cell proliferation	154	11	0.0714286	1.5183	3265, 7010, 3479, 1361, 654, 3791, 1909, 1499, 7476, 6091, 1027	0.109806
GO:0051049|regulation of transport	631	36	0.0570523	1.21271	84062, 51669, 57214, 5318, 2771, 1361, 43, 284654, 84236, 150094, 79872, 100, 654, 610, 1909, 983, 1499, 312, 8301, 2039, 5291, 2621, 818, 5649, 7529, 7275, 4137, 30820, 6863, 5138, 55075, 8312, 140735, 197, 19, 785	0.109897
GO:0000041|transition metal ion transport	70	6	0.0857143	1.82196	23516, 1317, 8301, 9550, 9296, 1356	0.110548
GO:0048634|regulation of muscle organ development	70	6	0.0857143	1.82196	6909, 983, 51176, 1063, 10014, 57496	0.110548
GO:1901861|regulation of muscle tissue development	70	6	0.0857143	1.82196	6909, 983, 51176, 1063, 10014, 57496	0.110548
GO:0001974|blood vessel remodeling	25	3	0.12	2.55074	1636, 3479, 2034	0.110795
GO:0006940|regulation of smooth muscle contraction	25	3	0.12	2.55074	100, 6722, 6647	0.110795
GO:0010907|positive regulation of glucose metabolic process	25	3	0.12	2.55074	3479, 8660, 2645	0.110795
GO:0030212|hyaluronan metabolic process	25	3	0.12	2.55074	57214, 3074, 4288	0.110795
GO:0043113|receptor clustering	25	3	0.12	2.55074	5058, 4038, 5649	0.110795
GO:0043392|negative regulation of DNA binding	25	3	0.12	2.55074	124857, 51176, 6717	0.110795
GO:0045022|early endosome to late endosome transport	25	3	0.12	2.55074	29911, 51361, 8411	0.110795
GO:0046134|pyrimidine nucleoside biosynthetic process	25	3	0.12	2.55074	7083, 7378, 1854	0.110795
GO:0030100|regulation of endocytosis	103	8	0.0776699	1.65097	284654, 79872, 8301, 5291, 2621, 718, 7275, 197	0.11147
GO:0045137|development of primary sexual characteristics	120	9	0.075	1.59421	2099, 10549, 2175, 3791, 1495, 6716, 4436, 2067, 6647	0.111854
GO:0051223|regulation of protein transport	244	16	0.0655738	1.39385	57214, 3479, 2243, 43, 2244, 654, 983, 2266, 312, 2039, 2621, 7529, 6717, 5138, 55075, 8312	0.112165
GO:0006874|cellular calcium ion homeostasis	155	11	0.0709677	1.5085	57214, 2099, 91689, 3074, 9709, 1909, 5291, 6863, 6717, 2645, 785	0.113505
GO:0065003|macromolecular complex assembly	13	2	0.153846	3.27018	55937, 19	0.113538
GO:0009583|detection of light stimulus	55	5	0.0909091	1.93238	151056, 7275, 1259, 2782, 785	0.115374
GO:0071887|leukocyte apoptotic process	55	5	0.0909091	1.93238	55829, 100, 8660, 2621, 3665	0.115374
GO:0052547|regulation of peptidase activity	209	14	0.0669856	1.42386	124857, 9709, 5345, 259, 8301, 6091, 2621, 718, 51065, 51176, 55075, 1027, 197, 5045	0.115859
GO:0045765|regulation of angiogenesis	104	8	0.0769231	1.63509	7010, 25960, 3791, 1499, 718, 2321, 64218, 10014	0.116114
GO:0030163|protein catabolic process	489	29	0.0593047	1.26059	1636, 84447, 85407, 55829, 5611, 7494, 143279, 9709, 84236, 137492, 4189, 85015, 51009, 983, 259, 2768, 2028, 84708, 23376, 84133, 1017, 9695, 51449, 8878, 84640, 1027, 8312, 5045, 150684	0.116155
GO:0051262|protein tetramerization	71	6	0.084507	1.7963	43, 2878, 4038, 84869, 7083, 1491	0.116262
GO:0098609|cell-cell adhesion	71	6	0.084507	1.7963	24146, 1003, 79633, 1002, 6091, 5291	0.116262
GO:0000018|regulation of DNA recombination	40	4	0.1	2.12562	6118, 2956, 51750, 4436	0.117149
GO:0001756|somitogenesis	40	4	0.1	2.12562	85407, 4920, 51176, 8312	0.117149
GO:0006821|chloride transport	40	4	0.1	2.12562	65010, 6560, 51449, 760	0.117149
GO:0030574|collagen catabolic process	40	4	0.1	2.12562	1295, 131873, 1305, 5045	0.117149
GO:0043044|ATP-dependent chromatin remodeling	40	4	0.1	2.12562	6603, 79172, 401541, 55839	0.117149
GO:0007612|learning	26	3	0.115385	2.45264	26047, 8086, 2258	0.119107
GO:0007009|plasma membrane organization	139	10	0.0719424	1.52922	5525, 5064, 79633, 10397, 312, 2258, 30845, 2621, 1173, 6647	0.119207
GO:0009056|catabolic process	2112	110	0.0520833	1.10709	23007, 1295, 1636, 22899, 6734, 84447, 85407, 3265, 55829, 57214, 5611, 7494, 2771, 3479, 3074, 51128, 143279, 9709, 43, 81671, 166785, 151056, 84236, 81579, 137492, 100, 4189, 92667, 6118, 84986, 8660, 85015, 55201, 51009, 983, 57704, 259, 22909, 23729, 2768, 6189, 2878, 5111, 2028, 9557, 51302, 6729, 3796, 84708, 6117, 131873, 440107, 30845, 55616, 28954, 5291, 9615, 23376, 9135, 84133, 4137, 1…	0.119208
GO:0008217|regulation of blood pressure	88	7	0.0795455	1.69083	1636, 5345, 1909, 2028, 2621, 6863, 6647	0.119737
GO:0035637|multicellular organismal signaling	88	7	0.0795455	1.69083	26047, 5318, 3074, 7143, 6717, 785, 6647	0.119737
GO:0006206|pyrimidine nucleobase metabolic process	26	3	0.115385	2.45264	7083, 7378, 1854	0.121102
GO:0019692|deoxyribose phosphate metabolic process	26	3	0.115385	2.45264	100, 1854, 1716	0.121102
GO:0032370|positive regulation of lipid transport	26	3	0.115385	2.45264	654, 6863, 19	0.121102
GO:0043367|CD4-positive, alpha-beta T cell differentiation	26	3	0.115385	2.45264	6304, 51176, 64218	0.121102
GO:0045921|positive regulation of exocytosis	26	3	0.115385	2.45264	2243, 2244, 2266	0.121102
GO:0048538|thymus development	26	3	0.115385	2.45264	1499, 785, 6647	0.121102
GO:0046631|alpha-beta T cell activation	56	5	0.0892857	1.89787	100, 6304, 51176, 64218, 10148	0.122097
GO:0001991|regulation of systemic arterial blood pressure by circulatory renin-angiotensin	13	2	0.153846	3.27018	1636, 2028	0.122384
GO:0002902|regulation of B cell apoptotic process	13	2	0.153846	3.27018	100, 8660	0.122384
GO:0003071|renal system process involved in regulation of systemic arterial blood pressure	13	2	0.153846	3.27018	5345, 2621	0.122384
GO:0006278|RNA-dependent DNA replication	13	2	0.153846	3.27018	25913, 7015	0.122384
GO:0007622|rhythmic behavior	13	2	0.153846	3.27018	100, 5730	0.122384
GO:0009129|pyrimidine nucleoside monophosphate metabolic process	13	2	0.153846	3.27018	7378, 1854	0.122384
GO:0009130|pyrimidine nucleoside monophosphate biosynthetic process	13	2	0.153846	3.27018	7378, 1854	0.122384
GO:0010569|regulation of double-strand break repair via homologous recombination	13	2	0.153846	3.27018	6118, 51750	0.122384
GO:0030214|hyaluronan catabolic process	13	2	0.153846	3.27018	57214, 3074	0.122384
GO:0035338|long-chain fatty-acyl-CoA biosynthetic process	13	2	0.153846	3.27018	64834, 51144	0.122384
GO:0035587|purinergic receptor signaling pathway	13	2	0.153846	3.27018	2771, 100	0.122384
GO:0036092|phosphatidylinositol-3-phosphate biosynthetic process	13	2	0.153846	3.27018	5291, 5293	0.122384
GO:0042730|fibrinolysis	13	2	0.153846	3.27018	1361, 5345	0.122384
GO:0043174|nucleoside salvage	13	2	0.153846	3.27018	7083, 7378	0.122384
GO:0044818|mitotic G2/M transition checkpoint	13	2	0.153846	3.27018	983, 4683	0.122384
GO:0051350|negative regulation of lyase activity	13	2	0.153846	3.27018	2771, 5064	0.122384
GO:0060045|positive regulation of cardiac muscle cell proliferation	13	2	0.153846	3.27018	6909, 983	0.122384
GO:0060713|labyrinthine layer morphogenesis	13	2	0.153846	3.27018	51176, 84870	0.122384
GO:0060999|positive regulation of dendritic spine development	13	2	0.153846	3.27018	5064, 5649	0.122384
GO:0071634|regulation of transforming growth factor beta production	13	2	0.153846	3.27018	5345, 5045	0.122384
GO:0097205|renal filtration	13	2	0.153846	3.27018	1909, 2621	0.122384
GO:0007600|sensory perception	211	14	0.0663507	1.41036	57214, 3074, 1909, 2034, 1269, 7275, 51176, 1259, 6863, 1027, 8312, 2918, 785, 6647	0.122436
GO:0009967|positive regulation of signal transduction	710	40	0.056338	1.19753	85407, 3265, 7010, 2099, 5058, 3479, 2243, 28988, 2244, 284654, 5345, 100, 654, 2059, 3791, 1909, 983, 1499, 1495, 7476, 2266, 4920, 84433, 2039, 7272, 5291, 2621, 152831, 5649, 718, 9047, 2321, 3665, 28956, 8312, 9641, 1491, 57007, 6647, 2886	0.123164
GO:0001775|cell activation	161	11	0.068323	1.45229	2771, 2243, 2244, 5345, 7476, 2768, 2266, 2039, 5291, 1675, 2782	0.123282
GO:0022414|reproductive process	595	34	0.0571429	1.21464	3985, 65010, 3479, 3074, 7392, 81671, 84236, 2175, 654, 3791, 1909, 249, 983, 259, 1495, 7476, 4920, 2034, 8086, 8909, 81624, 6716, 3714, 148229, 51176, 51361, 8846, 6863, 79733, 7083, 4436, 2067, 6647, 84870	0.124699
GO:0030323|respiratory tube development	123	9	0.0731707	1.55533	3265, 3479, 100, 3791, 1499, 2034, 116113, 9496, 64399	0.124972
GO:0050890|cognition	123	9	0.0731707	1.55533	26047, 3265, 8086, 2258, 7143, 5649, 6722, 6863, 2237	0.124972
GO:0071214|cellular response to abiotic stimulus	158	11	0.0696203	1.47986	84236, 654, 5064, 1909, 1499, 10276, 1259, 5138, 5810, 2782, 7520	0.125024
GO:0044774|mitotic DNA integrity checkpoint	89	7	0.0786517	1.67183	6118, 983, 4683, 51065, 1017, 1027, 4436	0.125043
GO:0031623|receptor internalization	41	4	0.097561	2.07377	43, 284654, 8301, 57007	0.125281
GO:0048747|muscle fiber development	41	4	0.097561	2.07377	124857, 51176, 10014, 785	0.125281
GO:1901888|regulation of cell junction assembly	41	4	0.097561	2.07377	7010, 5318, 3791, 2039	0.125281
GO:0007626|locomotory behavior	106	8	0.0754717	1.60424	3074, 2059, 6886, 7143, 4137, 785, 6647, 5194	0.125708
GO:0032102|negative regulation of response to external stimulus	106	8	0.0754717	1.60424	55558, 7010, 55829, 100, 1269, 7143, 6091, 55075	0.125708
GO:0080135|regulation of cellular response to stress	304	19	0.0625	1.32851	84447, 3265, 55829, 7494, 5058, 28988, 5345, 6118, 259, 7476, 2081, 7143, 8878, 51750, 8312, 10516, 7913, 57007, 6647	0.125752
GO:0071496|cellular response to external stimulus	176	12	0.0681818	1.44928	7392, 654, 1909, 1499, 3655, 2621, 6722, 8878, 5138, 7378, 26153, 2645	0.12587
GO:0043434|response to peptide hormone	267	17	0.0636704	1.35339	3265, 7010, 55829, 5058, 8660, 983, 57509, 5291, 152831, 7529, 9550, 9296, 1027, 2782, 10014, 197, 2645	0.126033
GO:0023051|regulation of signaling	971	52	0.053553	1.13833	84445, 22899, 84062, 57406, 1850, 84447, 55829, 60559, 25960, 2771, 43, 4771, 5064, 84986, 8660, 259, 2768, 1269, 4038, 6091, 440107, 163, 55616, 3655, 7529, 84133, 54922, 51176, 10276, 64399, 6722, 1173, 9922, 286676, 1259, 8878, 6717, 9351, 55075, 140735, 10260, 2782, 1854, 26153, 9828, 197, 2645, 7015, 2918, 19, 129049, 115207	0.126301
GO:0007167|enzyme linked receptor protein signaling pathway	688	39	0.056686	1.20493	3265, 7010, 5792, 25960, 124857, 3479, 11082, 654, 2059, 8660, 3791, 4921, 983, 1499, 4920, 163, 7272, 5291, 2621, 152831, 7529, 51176, 10276, 64399, 9550, 4343, 2321, 1173, 8878, 9296, 1027, 8312, 5293, 65078, 9828, 197, 23294, 5045, 2886	0.126997
GO:0097194|execution phase of apoptosis	73	6	0.0821918	1.74708	28988, 55201, 1499, 6304, 4137, 6709	0.128122
GO:0046883|regulation of hormone secretion	107	8	0.0747664	1.58925	60559, 2243, 2244, 8660, 2266, 286676, 6717, 2645	0.128669
GO:0051017|actin filament bundle assembly	27	3	0.111111	2.3618	134549, 2059, 2039	0.128676
GO:0046545|development of primary female sexual characteristics	57	5	0.0877193	1.86458	2099, 2175, 3791, 1495, 6647	0.128999
GO:0009636|response to toxic substance	90	7	0.0777778	1.65326	7494, 249, 983, 6722, 10096, 7083, 1027	0.130466
GO:0090407|organophosphate biosynthetic process	381	23	0.0603675	1.28318	129642, 8395, 2771, 3074, 43, 151056, 81579, 23761, 100, 5064, 1909, 55697, 55300, 5291, 4351, 5138, 7083, 7378, 1854, 5293, 2918, 1716, 19	0.130625
GO:1901575|organic substance catabolic process	1958	102	0.052094	1.10732	23007, 1636, 22899, 6734, 84447, 85407, 3265, 55829, 57214, 5611, 7494, 2771, 3479, 3074, 51128, 143279, 9709, 43, 166785, 151056, 84236, 81579, 137492, 100, 4189, 92667, 6118, 84986, 8660, 85015, 55201, 51009, 983, 57704, 259, 22909, 23729, 2768, 6189, 2028, 9557, 51302, 6729, 3796, 84708, 6117, 440107, 30845, 55616, 28954, 9615, 23376, 9135, 84133, 10060, 2956, 5424, 54922, 10276, 1017, 2107, 9…	0.130838
GO:0030855|epithelial cell differentiation	306	19	0.0620915	1.31983	7494, 2099, 3479, 4771, 654, 3791, 983, 1499, 7716, 7476, 79633, 89781, 5111, 116113, 3714, 51176, 5138, 79733, 6647	0.131463
GO:0042391|regulation of membrane potential	178	12	0.0674157	1.433	5318, 3074, 610, 1269, 30845, 5649, 30820, 1259, 6863, 6717, 785, 6647	0.133482
GO:0043297|apical junction assembly	42	4	0.0952381	2.0244	24146, 5318, 1495, 6722	0.133644
GO:0046330|positive regulation of JNK cascade	42	4	0.0952381	2.0244	3265, 5345, 7476, 8312	0.133644
GO:0051225|spindle assembly	42	4	0.0952381	2.0244	84445, 93323, 55125, 23354	0.133644
GO:0009120|deoxyribonucleoside metabolic process	3	1	0.333333	7.08539	7083	0.134064
GO:0000430|regulation of transcription from RNA polymerase II promoter by glucose	3	1	0.333333	7.08539	7392	0.134613
GO:0000432|positive regulation of transcription from RNA polymerase II promoter by glucose	3	1	0.333333	7.08539	7392	0.134613
GO:0001560|regulation of cell growth by extracellular stimulus	3	1	0.333333	7.08539	26153	0.134613
GO:0001743|optic placode formation	3	1	0.333333	7.08539	8312	0.134613
GO:0002019|regulation of renal output by angiotensin	3	1	0.333333	7.08539	1636	0.134613
GO:0002034|regulation of blood vessel size by renin-angiotensin	3	1	0.333333	7.08539	5345	0.134613
GO:0002714|positive regulation of B cell mediated immunity	3	1	0.333333	7.08539	718	0.134613
GO:0002891|positive regulation of immunoglobulin mediated immune response	3	1	0.333333	7.08539	718	0.134613
GO:0003072|renal control of peripheral vascular resistance involved in regulation of systemic arterial blood pressure	3	1	0.333333	7.08539	5345	0.134613
GO:0003129|heart induction	3	1	0.333333	7.08539	1499	0.134613
GO:0003257|positive regulation of transcription from RNA polymerase II promoter involved in myocardial precursor cell differentiation	3	1	0.333333	7.08539	6722	0.134613
GO:0003330|regulation of extracellular matrix constituent secretion	3	1	0.333333	7.08539	1361	0.134613
GO:0003331|positive regulation of extracellular matrix constituent secretion	3	1	0.333333	7.08539	1361	0.134613
GO:0006154|adenosine catabolic process	3	1	0.333333	7.08539	100	0.134613
GO:0006295|nucleotide-excision repair, DNA incision, 3'-to lesion	3	1	0.333333	7.08539	2067	0.134613
GO:0006296|nucleotide-excision repair, DNA incision, 5'-to lesion	3	1	0.333333	7.08539	2067	0.134613
GO:0006680|glucosylceramide catabolic process	3	1	0.333333	7.08539	57704	0.134613
GO:0006689|ganglioside catabolic process	3	1	0.333333	7.08539	3074	0.134613
GO:0006982|response to lipid hydroperoxide	3	1	0.333333	7.08539	2878	0.134613
GO:0009052|pentose-phosphate shunt, non-oxidative branch	3	1	0.333333	7.08539	23729	0.134613
GO:0009236|cobalamin biosynthetic process	3	1	0.333333	7.08539	166785	0.134613
GO:0009441|glycolate metabolic process	3	1	0.333333	7.08539	3479	0.134613
GO:0010566|regulation of ketone biosynthetic process	3	1	0.333333	7.08539	654	0.134613
GO:0010746|regulation of plasma membrane long-chain fatty acid transport	3	1	0.333333	7.08539	8660	0.134613
GO:0010748|negative regulation of plasma membrane long-chain fatty acid transport	3	1	0.333333	7.08539	8660	0.134613
GO:0014038|regulation of Schwann cell differentiation	3	1	0.333333	7.08539	983	0.134613
GO:0014051|gamma-aminobutyric acid secretion	3	1	0.333333	7.08539	785	0.134613
GO:0014719|skeletal muscle satellite cell activation	3	1	0.333333	7.08539	7476	0.134613
GO:0015816|glycine transport	3	1	0.333333	7.08539	6536	0.134613
GO:0016198|axon choice point recognition	3	1	0.333333	7.08539	6091	0.134613
GO:0016199|axon midline choice point recognition	3	1	0.333333	7.08539	6091	0.134613
GO:0019368|fatty acid elongation, unsaturated fatty acid	3	1	0.333333	7.08539	64834	0.134613
GO:0021796|cerebral cortex regionalization	3	1	0.333333	7.08539	7025	0.134613
GO:0021978|telencephalon regionalization	3	1	0.333333	7.08539	7025	0.134613
GO:0022615|protein to membrane docking	3	1	0.333333	7.08539	5194	0.134613
GO:0030223|neutrophil differentiation	3	1	0.333333	7.08539	51176	0.134613
GO:0030321|transepithelial chloride transport	3	1	0.333333	7.08539	65010	0.134613
GO:0030538|embryonic genitalia morphogenesis	3	1	0.333333	7.08539	4920	0.134613
GO:0030951|establishment or maintenance of microtubule cytoskeleton polarity	3	1	0.333333	7.08539	11004	0.134613
GO:0032211|negative regulation of telomere maintenance via telomerase	3	1	0.333333	7.08539	25913	0.134613
GO:0032344|regulation of aldosterone metabolic process	3	1	0.333333	7.08539	654	0.134613
GO:0032455|nerve growth factor processing	3	1	0.333333	7.08539	5045	0.134613
GO:0032488|Cdc42 protein signal transduction	3	1	0.333333	7.08539	19	0.134613
GO:0032536|regulation of cell projection size	3	1	0.333333	7.08539	7476	0.134613
GO:0032811|negative regulation of epinephrine secretion	3	1	0.333333	7.08539	2645	0.134613
GO:0032847|regulation of cellular pH reduction	3	1	0.333333	7.08539	760	0.134613
GO:0033152|immunoglobulin V(D)J recombination	3	1	0.333333	7.08539	6929	0.134613
GO:0033564|anterior/posterior axon guidance	3	1	0.333333	7.08539	8633	0.134613
GO:0034124|regulation of MyD88-dependent toll-like receptor signaling pathway	3	1	0.333333	7.08539	3665	0.134613
GO:0034441|plasma lipoprotein particle oxidation	3	1	0.333333	7.08539	55937	0.134613
GO:0035022|positive regulation of Rac protein signal transduction	3	1	0.333333	7.08539	3265	0.134613
GO:0035385|Roundabout signaling pathway	3	1	0.333333	7.08539	6091	0.134613
GO:0035878|nail development	3	1	0.333333	7.08539	3655	0.134613
GO:0035931|mineralocorticoid secretion	3	1	0.333333	7.08539	654	0.134613
GO:0035932|aldosterone secretion	3	1	0.333333	7.08539	654	0.134613
GO:0036444|calcium ion transmembrane import into mitochondrion	3	1	0.333333	7.08539	91689	0.134613
GO:0038030|non-canonical Wnt signaling pathway via MAPK cascade	3	1	0.333333	7.08539	85407	0.134613
GO:0038065|collagen-activated signaling pathway	3	1	0.333333	7.08539	4921	0.134613
GO:0042160|lipoprotein modification	3	1	0.333333	7.08539	55937	0.134613
GO:0042161|lipoprotein oxidation	3	1	0.333333	7.08539	55937	0.134613
GO:0042524|negative regulation of tyrosine phosphorylation of Stat5 protein	3	1	0.333333	7.08539	4771	0.134613
GO:0043103|hypoxanthine salvage	3	1	0.333333	7.08539	100	0.134613
GO:0043504|mitochondrial DNA repair	3	1	0.333333	7.08539	92667	0.134613
GO:0043587|tongue morphogenesis	3	1	0.333333	7.08539	1499	0.134613
GO:0043615|astrocyte cell migration	3	1	0.333333	7.08539	3074	0.134613
GO:0044336|canonical Wnt signaling pathway involved in negative regulation of apoptotic process	3	1	0.333333	7.08539	1499	0.134613
GO:0044803|multi-organism membrane organization	3	1	0.333333	7.08539	2621	0.134613
GO:0045196|establishment or maintenance of neuroblast polarity	3	1	0.333333	7.08539	2258	0.134613
GO:0045200|establishment of neuroblast polarity	3	1	0.333333	7.08539	2258	0.134613
GO:0045541|negative regulation of cholesterol biosynthetic process	3	1	0.333333	7.08539	6647	0.134613
GO:0046061|dATP catabolic process	3	1	0.333333	7.08539	100	0.134613
GO:0046103|inosine biosynthetic process	3	1	0.333333	7.08539	100	0.134613
GO:0046121|deoxyribonucleoside catabolic process	3	1	0.333333	7.08539	100	0.134613
GO:0046877|regulation of saliva secretion	3	1	0.333333	7.08539	6863	0.134613
GO:0046878|positive regulation of saliva secretion	3	1	0.333333	7.08539	6863	0.134613
GO:0048386|positive regulation of retinoic acid receptor signaling pathway	3	1	0.333333	7.08539	2099	0.134613
GO:0048625|myoblast fate commitment	3	1	0.333333	7.08539	2034	0.134613
GO:0051176|positive regulation of sulfur metabolic process	3	1	0.333333	7.08539	1499	0.134613
GO:0051590|positive regulation of neurotransmitter transport	3	1	0.333333	7.08539	84062	0.134613
GO:0051971|positive regulation of transmission of nerve impulse	3	1	0.333333	7.08539	7143	0.134613
GO:0055059|asymmetric neuroblast division	3	1	0.333333	7.08539	2258	0.134613
GO:0060054|positive regulation of epithelial cell proliferation involved in wound healing	3	1	0.333333	7.08539	7476	0.134613
GO:0060137|maternal process involved in parturition	3	1	0.333333	7.08539	1909	0.134613
GO:0060160|negative regulation of dopamine receptor signaling pathway	3	1	0.333333	7.08539	5064	0.134613
GO:0060244|negative regulation of cell proliferation involved in contact inhibition	3	1	0.333333	7.08539	5058	0.134613
GO:0060431|primary lung bud formation	3	1	0.333333	7.08539	1499	0.134613
GO:0060439|trachea morphogenesis	3	1	0.333333	7.08539	1499	0.134613
GO:0060456|positive regulation of digestive system process	3	1	0.333333	7.08539	6863	0.134613
GO:0060718|chorionic trophoblast cell differentiation	3	1	0.333333	7.08539	79733	0.134613
GO:0060737|prostate gland morphogenetic growth	3	1	0.333333	7.08539	2099	0.134613
GO:0060745|mammary gland branching involved in pregnancy	3	1	0.333333	7.08539	2099	0.134613
GO:0060750|epithelial cell proliferation involved in mammary gland duct elongation	3	1	0.333333	7.08539	2099	0.134613
GO:0060763|mammary duct terminal end bud growth	3	1	0.333333	7.08539	6091	0.134613
GO:0060912|cardiac cell fate specification	3	1	0.333333	7.08539	1499	0.134613
GO:0060916|mesenchymal cell proliferation involved in lung development	3	1	0.333333	7.08539	1499	0.134613
GO:0061038|uterus morphogenesis	3	1	0.333333	7.08539	7476	0.134613
GO:0061325|cell proliferation involved in outflow tract morphogenesis	3	1	0.333333	7.08539	1499	0.134613
GO:0070358|actin polymerization-dependent cell motility	3	1	0.333333	7.08539	2059	0.134613
GO:0070602|regulation of centromeric sister chromatid cohesion	3	1	0.333333	7.08539	1499	0.134613
GO:0070813|hydrogen sulfide metabolic process	3	1	0.333333	7.08539	1491	0.134613
GO:0071578|zinc ion transmembrane import	3	1	0.333333	7.08539	23516	0.134613
GO:0071863|regulation of cell proliferation in bone marrow	3	1	0.333333	7.08539	51176	0.134613
GO:0071864|positive regulation of cell proliferation in bone marrow	3	1	0.333333	7.08539	51176	0.134613
GO:0071926|endocannabinoid signaling pathway	3	1	0.333333	7.08539	57406	0.134613
GO:0072578|neurotransmitter-gated ion channel clustering	3	1	0.333333	7.08539	5649	0.134613
GO:0072672|neutrophil extravasation	3	1	0.333333	7.08539	5293	0.134613
GO:0090009|primitive streak formation	3	1	0.333333	7.08539	6722	0.134613
GO:0090206|negative regulation of cholesterol metabolic process	3	1	0.333333	7.08539	6647	0.134613
GO:0090209|negative regulation of triglyceride metabolic process	3	1	0.333333	7.08539	150094	0.134613
GO:0090219|negative regulation of lipid kinase activity	3	1	0.333333	7.08539	5525	0.134613
GO:0090381|regulation of heart induction	3	1	0.333333	7.08539	1499	0.134613
GO:0097011|cellular response to granulocyte macrophage colony-stimulating factor stimulus	3	1	0.333333	7.08539	5138	0.134613
GO:0097012|response to granulocyte macrophage colony-stimulating factor	3	1	0.333333	7.08539	5138	0.134613
GO:0097114|N-methyl-D-aspartate receptor clustering	3	1	0.333333	7.08539	5649	0.134613
GO:0097120|receptor localization to synapse	3	1	0.333333	7.08539	5649	0.134613
GO:0097459|iron ion import into cell	3	1	0.333333	7.08539	8301	0.134613
GO:1900029|positive regulation of ruffle assembly	3	1	0.333333	7.08539	3265	0.134613
GO:1900222|negative regulation of beta-amyloid clearance	3	1	0.333333	7.08539	6722	0.134613
GO:1900747|negative regulation of vascular endothelial growth factor signaling pathway	3	1	0.333333	7.08539	25960	0.134613
GO:1901228|positive regulation of transcription from RNA polymerase II promoter involved in heart development	3	1	0.333333	7.08539	6722	0.134613
GO:1901629|regulation of presynaptic membrane organization	3	1	0.333333	7.08539	4038	0.134613
GO:1901841|regulation of high voltage-gated calcium channel activity	3	1	0.333333	7.08539	6717	0.134613
GO:2000015|regulation of determination of dorsal identity	3	1	0.333333	7.08539	1499	0.134613
GO:2000210|positive regulation of anoikis	3	1	0.333333	7.08539	150094	0.134613
GO:2000427|positive regulation of apoptotic cell clearance	3	1	0.333333	7.08539	718	0.134613
GO:2000630|positive regulation of miRNA metabolic process	3	1	0.333333	7.08539	3265	0.134613
GO:2001032|regulation of double-strand break repair via nonhomologous end joining	3	1	0.333333	7.08539	7913	0.134613
GO:0071363|cellular response to growth factor stimulus	459	27	0.0588235	1.25036	3265, 25960, 124857, 8660, 3791, 983, 1499, 7476, 163, 5291, 2621, 152831, 7529, 10276, 64399, 4343, 2321, 1173, 8878, 5138, 1027, 8312, 5293, 65078, 9828, 4176, 5045	0.134829
GO:0009306|protein secretion	108	8	0.0740741	1.57453	2243, 43, 2244, 654, 2266, 2039, 2621, 19	0.135703
GO:0015850|organic hydroxy compound transport	108	8	0.0740741	1.57453	84062, 65010, 7494, 654, 55937, 6863, 2645, 19	0.135703
GO:0045859|regulation of protein kinase activity	498	29	0.0582329	1.23781	6734, 1850, 84447, 3265, 57214, 5611, 7494, 5058, 2771, 28988, 9709, 4771, 4189, 4921, 983, 2081, 2258, 5291, 2621, 5649, 7529, 10954, 2321, 9695, 1164, 1027, 28956, 8312, 6647	0.136039
GO:0001952|regulation of cell-matrix adhesion	58	5	0.0862069	1.83243	7010, 4771, 3791, 2039, 5291	0.136074
GO:0002761|regulation of myeloid leukocyte differentiation	58	5	0.0862069	1.83243	1499, 6886, 51176, 760, 3665	0.136074
GO:0070201|regulation of establishment of protein localization	289	18	0.0622837	1.32391	57214, 3479, 2243, 43, 5525, 2244, 654, 983, 2266, 312, 2039, 2621, 7529, 6717, 5138, 55075, 8312, 140735	0.136454
GO:0001667|ameboidal cell migration	179	12	0.0670391	1.425	7010, 25960, 3791, 4921, 2768, 6091, 2039, 51176, 6722, 64218, 6863, 10014	0.137381
GO:0006816|calcium ion transport	179	12	0.0670391	1.425	51669, 57214, 168620, 91689, 2771, 1909, 1499, 2621, 818, 6717, 5138, 785	0.137381
GO:0060074|synapse maturation	14	2	0.142857	3.0366	5064, 5649	0.138039
GO:0000303|response to superoxide	14	2	0.142857	3.0366	10516, 6647	0.138523
GO:0001829|trophectodermal cell differentiation	14	2	0.142857	3.0366	100, 6722	0.138523
GO:0001832|blastocyst growth	14	2	0.142857	3.0366	54892, 4683	0.138523
GO:0001975|response to amphetamine	14	2	0.142857	3.0366	1269, 6647	0.138523
GO:0008105|asymmetric protein localization	14	2	0.142857	3.0366	7476, 8292	0.138523
GO:0009264|deoxyribonucleotide catabolic process	14	2	0.142857	3.0366	100, 1854	0.138523
GO:0031103|axon regeneration	14	2	0.142857	3.0366	1495, 7143	0.138523
GO:0033032|regulation of myeloid cell apoptotic process	14	2	0.142857	3.0366	55829, 3665	0.138523
GO:0033081|regulation of T cell differentiation in thymus	14	2	0.142857	3.0366	100, 6647	0.138523
GO:0035116|embryonic hindlimb morphogenesis	14	2	0.142857	3.0366	1499, 7476	0.138523
GO:0042149|cellular response to glucose starvation	14	2	0.142857	3.0366	7378, 2645	0.138523
GO:0043101|purine-containing compound salvage	14	2	0.142857	3.0366	100, 1716	0.138523
GO:0045933|positive regulation of muscle contraction	14	2	0.142857	3.0366	100, 6722	0.138523
GO:0046949|fatty-acyl-CoA biosynthetic process	14	2	0.142857	3.0366	64834, 51144	0.138523
GO:0051602|response to electrical stimulus	14	2	0.142857	3.0366	7494, 5064	0.138523
GO:0065005|protein-lipid complex assembly	14	2	0.142857	3.0366	55937, 19	0.138523
GO:0071604|transforming growth factor beta production	14	2	0.142857	3.0366	5345, 5045	0.138523
GO:0090322|regulation of superoxide metabolic process	14	2	0.142857	3.0366	10516, 6647	0.138523
GO:1903053|regulation of extracellular matrix organization	14	2	0.142857	3.0366	1361, 4921	0.138523
GO:2000826|regulation of heart morphogenesis	14	2	0.142857	3.0366	6909, 1499	0.138523
GO:2001222|regulation of neuron migration	14	2	0.142857	3.0366	57556, 5649	0.138523
GO:0044265|cellular macromolecule catabolic process	675	38	0.0562963	1.19664	84447, 55829, 5611, 7494, 143279, 9709, 84236, 137492, 4189, 92667, 6118, 85015, 55201, 51009, 983, 22909, 2768, 6189, 84708, 6117, 23376, 84133, 5424, 1017, 2107, 9695, 51449, 8846, 8878, 84640, 8312, 6119, 2237, 5810, 2067, 5045, 150684, 9045	0.139931
GO:0030833|regulation of actin filament polymerization	75	6	0.08	1.70049	2059, 2039, 6712, 10092, 10096, 6709	0.140543
GO:0050954|sensory perception of mechanical stimulus	75	6	0.08	1.70049	57214, 3074, 7275, 1027, 8312, 6647	0.140543
GO:0023057|negative regulation of signaling	604	34	0.0562914	1.19654	84445, 1850, 84447, 85407, 55829, 2099, 25960, 3479, 2243, 4771, 2244, 100, 5064, 259, 1499, 1495, 2266, 4920, 4038, 6091, 163, 3655, 2621, 84133, 51176, 64399, 1173, 9351, 8312, 26153, 1491, 197, 7015, 57007	0.140699
GO:0044257|cellular protein catabolic process	404	24	0.0594059	1.26274	84447, 55829, 5611, 7494, 143279, 9709, 84236, 137492, 4189, 85015, 51009, 983, 2768, 84708, 23376, 84133, 1017, 9695, 51449, 8878, 84640, 8312, 5045, 150684	0.140978
GO:0061387|regulation of extent of cell growth	43	4	0.0930233	1.97732	55558, 57611, 2258, 4137	0.141438
GO:0048519|negative regulation of biological process	2079	105	0.0505051	1.07354	84445, 57406, 1850, 84447, 85407, 3265, 7010, 55829, 57214, 6909, 5611, 5318, 2099, 5058, 25960, 2771, 10549, 2243, 1361, 43, 4771, 2244, 84236, 150094, 79872, 5345, 1003, 58494, 100, 5064, 6118, 26136, 8660, 57600, 3791, 1909, 983, 8243, 259, 1499, 1495, 7476, 2266, 6189, 4920, 2081, 4683, 6886, 6091, 116113, 55937, 163, 6304, 9991, 3655, 2621, 6929, 7529, 23376, 84133, 400961, 58516, 4137, 2956…	0.142042
GO:0007422|peripheral nervous system development	43	4	0.0930233	1.97732	983, 10397, 2676, 6647	0.142229
GO:0022602|ovulation cycle process	43	4	0.0930233	1.97732	2099, 3791, 1495, 6647	0.142229
GO:0008219|cell death	1315	70	0.0532319	1.13151	84447, 3265, 7010, 8633, 55829, 2099, 5058, 3479, 2243, 3074, 28988, 9709, 2244, 84236, 150094, 137492, 100, 26278, 8660, 54332, 57600, 3791, 1909, 55201, 983, 57704, 1499, 1495, 7476, 2266, 6189, 10397, 2081, 84433, 8301, 4683, 6091, 6304, 3655, 2621, 57556, 6712, 7529, 23503, 3714, 9135, 4137, 2956, 51065, 51176, 10276, 8846, 8878, 6651, 3665, 55075, 1027, 8312, 4436, 70, 140735, 9641, 9828, 14…	0.142317
GO:0003044|regulation of systemic arterial blood pressure mediated by a chemical signal	28	3	0.107143	2.27745	1636, 5345, 2028	0.1427
GO:0009262|deoxyribonucleotide metabolic process	28	3	0.107143	2.27745	100, 1854, 1716	0.1427
GO:0010464|regulation of mesenchymal cell proliferation	28	3	0.107143	2.27745	8660, 3791, 1499	0.1427
GO:0032024|positive regulation of insulin secretion	28	3	0.107143	2.27745	8660, 6717, 2645	0.1427
GO:0035329|hippo signaling	28	3	0.107143	2.27745	4771, 79633, 7529	0.1427
GO:0044273|sulfur compound catabolic process	28	3	0.107143	2.27745	3074, 51449, 1491	0.1427
GO:0034637|cellular carbohydrate biosynthetic process	59	5	0.0847458	1.80137	55829, 2997, 3479, 8660, 2645	0.143318
GO:0043255|regulation of carbohydrate biosynthetic process	59	5	0.0847458	1.80137	55829, 3479, 150094, 8660, 2645	0.143318
GO:0097285|cell-type specific apoptotic process	255	16	0.0627451	1.33372	3265, 7010, 55829, 3479, 2243, 2244, 100, 8660, 3791, 2266, 2621, 51176, 8846, 3665, 4436, 6647	0.145183
GO:0002682|regulation of immune system process	658	37	0.056231	1.19526	3265, 55829, 5058, 3479, 100, 8660, 1909, 983, 259, 57509, 1499, 23729, 84433, 1269, 6886, 163, 5291, 2621, 152831, 6929, 718, 7529, 51176, 10092, 4343, 1173, 760, 6863, 3665, 10096, 1027, 1675, 5293, 9641, 10148, 785, 6647	0.14538
GO:0016265|death	1318	70	0.0531108	1.12893	84447, 3265, 7010, 8633, 55829, 2099, 5058, 3479, 2243, 3074, 28988, 9709, 2244, 84236, 150094, 137492, 100, 26278, 8660, 54332, 57600, 3791, 1909, 55201, 983, 57704, 1499, 1495, 7476, 2266, 6189, 10397, 2081, 84433, 8301, 4683, 6091, 6304, 3655, 2621, 57556, 6712, 7529, 23503, 3714, 9135, 4137, 2956, 51065, 51176, 10276, 8846, 8878, 6651, 3665, 55075, 1027, 8312, 4436, 70, 140735, 9641, 9828, 14…	0.146908
GO:0008652|cellular amino acid biosynthetic process	76	6	0.0789474	1.67812	2687, 3029, 29968, 10797, 84706, 1491	0.146955
GO:0010648|negative regulation of cell communication	607	34	0.0560132	1.19063	84445, 1850, 84447, 85407, 55829, 2099, 25960, 3479, 2243, 4771, 2244, 100, 5064, 259, 1499, 1495, 2266, 4920, 4038, 6091, 163, 3655, 2621, 84133, 51176, 64399, 1173, 9351, 8312, 26153, 1491, 197, 7015, 57007	0.147218
GO:0008286|insulin receptor signaling pathway	128	9	0.0703125	1.49458	3265, 8660, 983, 5291, 152831, 7529, 9550, 9296, 197	0.14857
GO:0045446|endothelial cell differentiation	44	4	0.0909091	1.93238	3791, 7716, 7476, 5138	0.149531
GO:0000271|polysaccharide biosynthetic process	60	5	0.0833333	1.77135	55829, 2997, 3479, 8660, 2645	0.150725
GO:0030282|bone mineralization	60	5	0.0833333	1.77135	3479, 654, 4921, 387733, 197	0.150725
GO:0048545|response to steroid hormone	219	14	0.0639269	1.35884	1369, 7010, 2099, 654, 249, 1499, 1495, 7476, 51176, 760, 7025, 7083, 1027, 5730	0.150846
GO:0071417|cellular response to organonitrogen compound	296	18	0.0608108	1.29261	3265, 65010, 55829, 5058, 8660, 983, 57509, 2039, 5291, 152831, 7529, 9550, 9296, 28956, 2782, 10014, 197, 2645	0.150986
GO:0051289|protein homotetramerization	44	4	0.0909091	1.93238	2878, 84869, 7083, 1491	0.151025
GO:0014065|phosphatidylinositol 3-kinase signaling	29	3	0.103448	2.19892	5291, 9351, 5293	0.151516
GO:0051345|positive regulation of hydrolase activity	586	33	0.056314	1.19702	22899, 6734, 84447, 3265, 5611, 7494, 2099, 9709, 4189, 84986, 1909, 5111, 2081, 8301, 6091, 440107, 55616, 9135, 51065, 10276, 10954, 2321, 9695, 9922, 55075, 1027, 28956, 8312, 10260, 10641, 51195, 9828, 129049	0.151524
GO:0034976|response to endoplasmic reticulum stress	45	4	0.0888889	1.88944	51569, 51061, 6400, 23376	0.152232
GO:0050795|regulation of behavior	15	2	0.133333	2.83416	5649, 5730	0.152443
GO:0051050|positive regulation of transport	224	14	0.0625	1.32851	57214, 5318, 3479, 79872, 1909, 983, 312, 2621, 5649, 718, 7275, 55075, 197, 19	0.152973
GO:0050729|positive regulation of inflammatory response	29	3	0.103448	2.19892	1909, 6863, 5138	0.153247
GO:0030041|actin filament polymerization	77	6	0.0779221	1.65633	2059, 2039, 6712, 10092, 10096, 6709	0.153498
GO:0050852|T cell receptor signaling pathway	77	6	0.0779221	1.65633	5058, 100, 84433, 5291, 5293, 785	0.153498
GO:0008156|negative regulation of DNA replication	29	3	0.103448	2.19892	4771, 8243, 25913	0.153945
GO:0014855|striated muscle cell proliferation	29	3	0.103448	2.19892	6909, 983, 7083	0.153945
GO:0022408|negative regulation of cell-cell adhesion	29	3	0.103448	2.19892	4771, 7143, 51176	0.153945
GO:0035710|CD4-positive, alpha-beta T cell activation	29	3	0.103448	2.19892	6304, 51176, 64218	0.153945
GO:0045912|negative regulation of carbohydrate metabolic process	29	3	0.103448	2.19892	55829, 150094, 2645	0.153945
GO:0055013|cardiac muscle cell development	29	3	0.103448	2.19892	983, 6722, 70	0.153945
GO:0060113|inner ear receptor cell differentiation	29	3	0.103448	2.19892	79633, 3714, 6647	0.153945
GO:0090183|regulation of kidney development	29	3	0.103448	2.19892	1909, 1499, 79633	0.153945
GO:0090398|cellular senescence	29	3	0.103448	2.19892	3265, 6909, 6722	0.153945
GO:0009896|positive regulation of catabolic process	165	11	0.0666667	1.41708	85407, 7494, 3479, 84236, 8660, 5291, 8878, 1027, 8312, 2645, 5045	0.154305
GO:0051603|proteolysis involved in cellular protein catabolic process	390	23	0.0589744	1.25357	84447, 55829, 5611, 7494, 143279, 9709, 84236, 137492, 4189, 85015, 51009, 983, 2768, 84708, 23376, 84133, 1017, 9695, 51449, 8878, 84640, 8312, 150684	0.155056
GO:0000305|response to oxygen radical	15	2	0.133333	2.83416	10516, 6647	0.155088
GO:0001783|B cell apoptotic process	15	2	0.133333	2.83416	100, 8660	0.155088
GO:0007026|negative regulation of microtubule depolymerization	15	2	0.133333	2.83416	2258, 27436	0.155088
GO:0009151|purine deoxyribonucleotide metabolic process	15	2	0.133333	2.83416	100, 1716	0.155088
GO:0030220|platelet formation	15	2	0.133333	2.83416	6886, 6722	0.155088
GO:0032720|negative regulation of tumor necrosis factor production	15	2	0.133333	2.83416	55829, 2621	0.155088
GO:0036344|platelet morphogenesis	15	2	0.133333	2.83416	6886, 6722	0.155088
GO:0040020|regulation of meiosis	15	2	0.133333	2.83416	4436, 5810	0.155088
GO:0042987|amyloid precursor protein catabolic process	15	2	0.133333	2.83416	10972, 8301	0.155088
GO:0046386|deoxyribose phosphate catabolic process	15	2	0.133333	2.83416	100, 1854	0.155088
GO:0048207|vesicle targeting, rough ER to cis-Golgi	15	2	0.133333	2.83416	10972, 51128	0.155088
GO:0048208|COPII vesicle coating	15	2	0.133333	2.83416	10972, 51128	0.155088
GO:0050798|activated T cell proliferation	15	2	0.133333	2.83416	3479, 6304	0.155088
GO:0050922|negative regulation of chemotaxis	15	2	0.133333	2.83416	55558, 6091	0.155088
GO:0051894|positive regulation of focal adhesion assembly	15	2	0.133333	2.83416	7010, 3791	0.155088
GO:0060669|embryonic placenta morphogenesis	15	2	0.133333	2.83416	51176, 84870	0.155088
GO:0070098|chemokine-mediated signaling pathway	15	2	0.133333	2.83416	6091, 57007	0.155088
GO:1900739|regulation of protein insertion into mitochondrial membrane involved in apoptotic signaling pathway	15	2	0.133333	2.83416	7529, 140735	0.155088
GO:1900740|positive regulation of protein insertion into mitochondrial membrane involved in apoptotic signaling pathway	15	2	0.133333	2.83416	7529, 140735	0.155088
GO:1901890|positive regulation of cell junction assembly	15	2	0.133333	2.83416	7010, 3791	0.155088
GO:0001654|eye development	184	12	0.0652174	1.38627	1295, 22899, 85407, 6909, 43, 4771, 654, 1499, 7476, 7275, 6722, 8312	0.157787
GO:0006073|cellular glucan metabolic process	61	5	0.0819672	1.74231	55829, 2997, 3479, 8660, 2645	0.158289
GO:0044042|glucan metabolic process	61	5	0.0819672	1.74231	55829, 2997, 3479, 8660, 2645	0.158289
GO:0010646|regulation of cell communication	971	51	0.0525232	1.11644	84445, 22899, 84062, 57406, 1850, 84447, 55829, 60559, 25960, 2771, 43, 4771, 5064, 84986, 8660, 259, 2768, 1269, 4038, 6091, 440107, 163, 55616, 3655, 7529, 84133, 54922, 51176, 10276, 64399, 6722, 1173, 9922, 286676, 1259, 6717, 9351, 55075, 140735, 10260, 2782, 1854, 26153, 9828, 197, 2645, 7015, 2918, 19, 129049, 115207	0.15864
GO:0021953|central nervous system neuron differentiation	95	7	0.0736842	1.56624	55558, 57704, 7476, 6886, 6091, 51176, 8312	0.159278
GO:0043542|endothelial cell migration	95	7	0.0736842	1.56624	7010, 25960, 3791, 6091, 6722, 64218, 10014	0.159278
GO:0030030|cell projection organization	724	40	0.0552486	1.17437	26047, 84062, 55558, 3265, 8633, 5058, 57611, 28988, 43, 5064, 55201, 983, 1495, 7476, 79633, 8301, 2258, 7143, 4038, 6091, 2039, 163, 3655, 57556, 2676, 6712, 5649, 7529, 4137, 6722, 1173, 64218, 8846, 10096, 7025, 65078, 1716, 785, 6647, 6709	0.159966
GO:0048568|embryonic organ development	240	15	0.0625	1.32851	6909, 100, 3791, 1499, 4920, 2034, 6886, 51176, 6722, 79733, 8312, 2067, 57496, 6647, 84870	0.159987
GO:0019432|triglyceride biosynthetic process	45	4	0.0888889	1.88944	150094, 64834, 718, 51144	0.160023
GO:0071260|cellular response to mechanical stimulus	45	4	0.0888889	1.88944	654, 1909, 1499, 5138	0.160023
GO:0070848|response to growth factor	469	27	0.0575693	1.2237	3265, 25960, 124857, 8660, 3791, 983, 1499, 7476, 163, 5291, 2621, 152831, 7529, 10276, 64399, 4343, 2321, 1173, 8878, 5138, 1027, 8312, 5293, 65078, 9828, 4176, 5045	0.160094
GO:0008643|carbohydrate transport	113	8	0.0707965	1.50486	55829, 3479, 8660, 1909, 8086, 718, 23165, 2645	0.161035
GO:1901342|regulation of vasculature development	113	8	0.0707965	1.50486	7010, 25960, 3791, 1499, 718, 2321, 64218, 10014	0.162371
GO:2000146|negative regulation of cell motility	113	8	0.0707965	1.50486	57406, 5318, 4771, 100, 1495, 58516, 6722, 10014	0.162371
GO:0048729|tissue morphogenesis	63	5	0.0793651	1.687	5318, 4771, 6886, 8312, 70	0.162609
GO:0051705|multi-organism behavior	30	3	0.1	2.12562	26047, 3265, 3074	0.163458
GO:0051251|positive regulation of lymphocyte activation	131	9	0.0687023	1.46035	5058, 3479, 100, 8660, 84433, 2621, 6929, 6863, 10148	0.163725
GO:0000910|cytokinesis	96	7	0.0729167	1.54993	84445, 9055, 23503, 6651, 10112, 10096, 79733	0.165363
GO:0032103|positive regulation of response to external stimulus	96	7	0.0729167	1.54993	3791, 1909, 2621, 718, 8878, 6863, 5138	0.165363
GO:0006749|glutathione metabolic process	30	3	0.1	2.12562	2687, 3029, 6647	0.165457
GO:0007528|neuromuscular junction development	30	3	0.1	2.12562	5058, 4038, 785	0.165457
GO:0010463|mesenchymal cell proliferation	30	3	0.1	2.12562	8660, 3791, 1499	0.165457
GO:0033555|multicellular organismal response to stress	30	3	0.1	2.12562	5649, 6863, 10014	0.165457
GO:0042490|mechanoreceptor differentiation	30	3	0.1	2.12562	79633, 3714, 6647	0.165457
GO:0045761|regulation of adenylate cyclase activity	30	3	0.1	2.12562	2771, 5064, 1909	0.165457
GO:0048286|lung alveolus development	30	3	0.1	2.12562	3479, 100, 3791	0.165457
GO:0051893|regulation of focal adhesion assembly	30	3	0.1	2.12562	7010, 3791, 2039	0.165457
GO:0072528|pyrimidine-containing compound biosynthetic process	30	3	0.1	2.12562	7083, 7378, 1854	0.165457
GO:0090109|regulation of cell-substrate junction assembly	30	3	0.1	2.12562	7010, 3791, 2039	0.165457
GO:0048813|dendrite morphogenesis	62	5	0.0806452	1.71421	43, 8301, 4038, 5649, 10096	0.166006
GO:0044763|single-organism cellular process	4802	197	0.0410246	0.872026	11197, 28968, 26047, 23007, 6536, 6238, 23516, 2019, 4172, 8615, 4175, 129642, 6734, 84447, 1404, 24146, 4547, 10972, 3483, 65010, 55829, 5611, 60559, 8395, 7494, 168620, 1317, 63910, 2099, 91689, 2997, 134549, 124857, 10549, 11082, 11117, 57611, 5557, 340024, 2687, 64123, 51128, 1361, 6510, 9709, 120863, 7392, 51061, 81671, 5525, 23075, 166785, 151056, 84236, 150094, 81579, 1003, 137492, 64834, …	0.166494
GO:0006836|neurotransmitter transport	79	6	0.0759494	1.61439	28968, 6536, 84062, 7494, 340024, 7476	0.166961
GO:0043085|positive regulation of catalytic activity	947	51	0.0538543	1.14474	22899, 6734, 84447, 3265, 7010, 57214, 5611, 7494, 2099, 5058, 2771, 28988, 9709, 4189, 84986, 10926, 1909, 4921, 983, 5111, 2081, 8301, 2258, 4683, 6091, 440107, 55616, 5291, 2621, 5649, 7529, 9135, 2956, 51065, 10276, 10954, 2321, 9695, 9922, 55075, 1027, 28956, 8312, 4436, 25913, 10260, 10641, 51195, 9828, 129049, 6647	0.167459
GO:0030162|regulation of proteolysis	318	19	0.0597484	1.27002	7494, 124857, 9709, 5345, 259, 2768, 8301, 6091, 2621, 718, 23376, 51065, 51176, 55075, 1027, 8312, 197, 5045, 150684	0.168836
GO:0046460|neutral lipid biosynthetic process	46	4	0.0869565	1.84836	150094, 64834, 718, 51144	0.169212
GO:0046463|acylglycerol biosynthetic process	46	4	0.0869565	1.84836	150094, 64834, 718, 51144	0.169212
GO:2000177|regulation of neural precursor cell proliferation	46	4	0.0869565	1.84836	3479, 4771, 1499, 1495	0.169212
GO:0044767|single-organism developmental process	377	20	0.0530504	1.12765	6238, 134549, 2243, 2244, 84236, 84879, 2059, 8243, 2266, 6189, 89781, 79834, 312, 23376, 10276, 8878, 23051, 7015, 56882, 19	0.169387
GO:0007420|brain development	395	23	0.0582278	1.2377	26047, 2019, 55558, 8633, 3479, 4771, 8660, 55201, 1499, 7476, 79633, 2258, 7143, 6091, 6712, 5649, 51176, 6722, 7025, 8312, 5810, 7520, 5194	0.169672
GO:0035567|non-canonical Wnt signaling pathway	16	2	0.125	2.65702	7476, 4920	0.17052
GO:1903034|regulation of response to wounding	47	4	0.0851064	1.80904	2243, 1361, 5345, 5624	0.171406
GO:0016358|dendrite development	97	7	0.0721649	1.53395	5058, 43, 5064, 8301, 4038, 5649, 10096	0.171551
GO:0042306|regulation of protein import into nucleus	97	7	0.0721649	1.53395	3479, 983, 2621, 6717, 5138, 55075, 8312	0.171551
GO:0001844|protein insertion into mitochondrial membrane involved in apoptotic signaling pathway	16	2	0.125	2.65702	7529, 140735	0.172003
GO:0006825|copper ion transport	16	2	0.125	2.65702	1317, 1356	0.172003
GO:0022400|regulation of rhodopsin mediated signaling pathway	16	2	0.125	2.65702	1259, 2782	0.172003
GO:0030149|sphingolipid catabolic process	16	2	0.125	2.65702	3074, 57704	0.172003
GO:0032292|peripheral nervous system axon ensheathment	16	2	0.125	2.65702	10397, 6647	0.172003
GO:0034314|Arp2/3 complex-mediated actin nucleation	16	2	0.125	2.65702	10092, 10096	0.172003
GO:0035304|regulation of protein dephosphorylation	16	2	0.125	2.65702	5525, 7529	0.172003
GO:0035909|aorta morphogenesis	16	2	0.125	2.65702	6909, 6722	0.172003
GO:0036465|synaptic vesicle recycling	16	2	0.125	2.65702	8301, 8411	0.172003
GO:0043114|regulation of vascular permeability	16	2	0.125	2.65702	7010, 5138	0.172003
GO:0043552|positive regulation of phosphatidylinositol 3-kinase activity	16	2	0.125	2.65702	7010, 2321	0.172003
GO:0046466|membrane lipid catabolic process	16	2	0.125	2.65702	3074, 57704	0.172003
GO:0050435|beta-amyloid metabolic process	16	2	0.125	2.65702	10972, 8301	0.172003
GO:0070306|lens fiber cell differentiation	16	2	0.125	2.65702	4771, 7476	0.172003
GO:1902692|regulation of neuroblast proliferation	16	2	0.125	2.65702	1499, 1495	0.172003
GO:1903393|positive regulation of adherens junction organization	16	2	0.125	2.65702	7010, 3791	0.172003
GO:1901652|response to peptide	281	17	0.0604982	1.28596	3265, 7010, 55829, 5058, 8660, 983, 57509, 5291, 152831, 7529, 9550, 9296, 1027, 2782, 10014, 197, 2645	0.172345
GO:1901991|negative regulation of mitotic cell cycle phase transition	169	11	0.0650888	1.38354	3265, 6118, 983, 8243, 4683, 7272, 51065, 1017, 1063, 1027, 4436	0.17248
GO:0050679|positive regulation of epithelial cell proliferation	80	6	0.075	1.59421	3265, 7010, 3479, 654, 3791, 7476	0.17269
GO:0002694|regulation of leukocyte activation	206	13	0.0631068	1.34141	5058, 3479, 100, 8660, 1499, 23729, 84433, 1269, 2621, 6929, 6863, 10148, 6647	0.172826
GO:0002562|somatic diversification of immune receptors via germline recombination within a single locus	4	1	0.25	5.31404	51176	0.173652
GO:0033500|carbohydrate homeostasis	115	8	0.0695652	1.47869	7494, 168620, 1361, 8660, 2621, 6722, 6717, 2645	0.173676
GO:0042593|glucose homeostasis	115	8	0.0695652	1.47869	7494, 168620, 1361, 8660, 2621, 6722, 6717, 2645	0.173676
GO:0031399|regulation of protein modification process	870	47	0.054023	1.14832	6734, 1850, 84447, 3265, 7010, 57214, 5611, 7494, 5058, 2771, 3479, 28988, 9709, 5525, 4771, 284654, 4189, 654, 57600, 3791, 1909, 4921, 983, 1499, 2081, 2258, 4683, 4038, 2039, 7272, 5291, 2621, 5649, 718, 7529, 23376, 10954, 2321, 1017, 9695, 1164, 8878, 1027, 28956, 8312, 150684, 6647	0.17384
GO:0007187|G-protein coupled receptor signaling pathway, coupled to cyclic nucleotide second messenger	63	5	0.0793651	1.687	2771, 2768, 1269, 2782, 2918	0.173868
GO:0051147|regulation of muscle cell differentiation	80	6	0.075	1.59421	150094, 1499, 1495, 6929, 6722, 10014	0.173874
GO:0007254|JNK cascade	133	9	0.0676692	1.43839	3265, 5058, 28988, 5345, 259, 7476, 4920, 285193, 8312	0.174222
GO:0034504|protein localization to nucleus	133	9	0.0676692	1.43839	84445, 3479, 4771, 983, 2621, 6717, 5138, 55075, 8312	0.174222
GO:0050865|regulation of cell activation	225	14	0.0622222	1.32261	5058, 3479, 100, 8660, 1499, 23729, 84433, 1269, 2039, 2621, 6929, 6863, 10148, 6647	0.174279
GO:0002176|male germ cell proliferation	4	1	0.25	5.31404	284654	0.17499
GO:2001224|positive regulation of neuron migration	4	1	0.25	5.31404	57556	0.17499
GO:0044093|positive regulation of molecular function	1092	58	0.0531136	1.12899	22899, 6734, 84447, 3265, 7010, 57214, 5611, 7494, 2099, 5058, 2771, 3479, 28988, 9709, 4189, 84986, 10926, 1909, 4921, 983, 5111, 2081, 84433, 8301, 2258, 4683, 6091, 440107, 55616, 5291, 2621, 6929, 5649, 7529, 9135, 2956, 51065, 10276, 10954, 2321, 6722, 9695, 7158, 9922, 55075, 1027, 28956, 8312, 4436, 25913, 10260, 10641, 51195, 10014, 9828, 1491, 129049, 6647	0.17523
GO:0000429|carbon catabolite regulation of transcription from RNA polymerase II promoter	4	1	0.25	5.31404	7392	0.175339
GO:0000436|carbon catabolite activation of transcription from RNA polymerase II promoter	4	1	0.25	5.31404	7392	0.175339
GO:0002159|desmosome assembly	4	1	0.25	5.31404	5318	0.175339
GO:0002326|B cell lineage commitment	4	1	0.25	5.31404	6929	0.175339
GO:0002568|somatic diversification of T cell receptor genes	4	1	0.25	5.31404	51176	0.175339
GO:0002681|somatic recombination of T cell receptor gene segments	4	1	0.25	5.31404	51176	0.175339
GO:0002901|mature B cell apoptotic process	4	1	0.25	5.31404	100	0.175339
GO:0002905|regulation of mature B cell apoptotic process	4	1	0.25	5.31404	100	0.175339
GO:0002906|negative regulation of mature B cell apoptotic process	4	1	0.25	5.31404	100	0.175339
GO:0002922|positive regulation of humoral immune response	4	1	0.25	5.31404	718	0.175339
GO:0003104|positive regulation of glomerular filtration	4	1	0.25	5.31404	2621	0.175339
GO:0003263|cardioblast proliferation	4	1	0.25	5.31404	1499	0.175339
GO:0006564|L-serine biosynthetic process	4	1	0.25	5.31404	29968	0.175339
GO:0006705|mineralocorticoid biosynthetic process	4	1	0.25	5.31404	654	0.175339
GO:0006868|glutamine transport	4	1	0.25	5.31404	6510	0.175339
GO:0007223|Wnt signaling pathway, calcium modulating pathway	4	1	0.25	5.31404	4920	0.175339
GO:0007406|negative regulation of neuroblast proliferation	4	1	0.25	5.31404	1495	0.175339
GO:0007525|somatic muscle development	4	1	0.25	5.31404	85407	0.175339
GO:0008090|retrograde axon cargo transport	4	1	0.25	5.31404	6647	0.175339
GO:0008212|mineralocorticoid metabolic process	4	1	0.25	5.31404	654	0.175339
GO:0009211|pyrimidine deoxyribonucleoside triphosphate metabolic process	4	1	0.25	5.31404	1854	0.175339
GO:0009730|detection of carbohydrate stimulus	4	1	0.25	5.31404	2645	0.175339
GO:0009732|detection of hexose stimulus	4	1	0.25	5.31404	2645	0.175339
GO:0009744|response to sucrose	4	1	0.25	5.31404	2067	0.175339
GO:0009996|negative regulation of cell fate specification	4	1	0.25	5.31404	1499	0.175339
GO:0010454|negative regulation of cell fate commitment	4	1	0.25	5.31404	1499	0.175339
GO:0010668|ectodermal cell differentiation	4	1	0.25	5.31404	3655	0.175339
GO:0010735|positive regulation of transcription via serum response element binding	4	1	0.25	5.31404	6722	0.175339
GO:0010887|negative regulation of cholesterol storage	4	1	0.25	5.31404	19	0.175339
GO:0014060|regulation of epinephrine secretion	4	1	0.25	5.31404	2645	0.175339
GO:0014733|regulation of skeletal muscle adaptation	4	1	0.25	5.31404	818	0.175339
GO:0014856|skeletal muscle cell proliferation	4	1	0.25	5.31404	7083	0.175339
GO:0014866|skeletal myofibril assembly	4	1	0.25	5.31404	70	0.175339
GO:0015812|gamma-aminobutyric acid transport	4	1	0.25	5.31404	785	0.175339
GO:0015911|plasma membrane long-chain fatty acid transport	4	1	0.25	5.31404	8660	0.175339
GO:0016188|synaptic vesicle maturation	4	1	0.25	5.31404	8301	0.175339
GO:0016233|telomere capping	4	1	0.25	5.31404	25913	0.175339
GO:0016926|protein desumoylation	4	1	0.25	5.31404	10208	0.175339
GO:0018298|protein-chromophore linkage	4	1	0.25	5.31404	259	0.175339
GO:0019062|virion attachment to host cell	4	1	0.25	5.31404	2621	0.175339
GO:0019227|neuronal action potential propagation	4	1	0.25	5.31404	785	0.175339
GO:0021527|spinal cord association neuron differentiation	4	1	0.25	5.31404	6886	0.175339
GO:0021940|positive regulation of cerebellar granule cell precursor proliferation	4	1	0.25	5.31404	3479	0.175339
GO:0021943|formation of radial glial scaffolds	4	1	0.25	5.31404	51176	0.175339
GO:0031033|myosin filament organization	4	1	0.25	5.31404	10096	0.175339
GO:0032210|regulation of telomere maintenance via telomerase	4	1	0.25	5.31404	25913	0.175339
GO:0032341|aldosterone metabolic process	4	1	0.25	5.31404	654	0.175339
GO:0032692|negative regulation of interleukin-1 production	4	1	0.25	5.31404	2621	0.175339
GO:0032825|positive regulation of natural killer cell differentiation	4	1	0.25	5.31404	2621	0.175339
GO:0032876|negative regulation of DNA endoreduplication	4	1	0.25	5.31404	8243	0.175339
GO:0032905|transforming growth factor beta1 production	4	1	0.25	5.31404	5045	0.175339
GO:0032908|regulation of transforming growth factor beta1 production	4	1	0.25	5.31404	5045	0.175339
GO:0033004|negative regulation of mast cell activation	4	1	0.25	5.31404	1269	0.175339
GO:0033153|T cell receptor V(D)J recombination	4	1	0.25	5.31404	51176	0.175339
GO:0033206|meiotic cytokinesis	4	1	0.25	5.31404	10096	0.175339
GO:0033234|negative regulation of protein sumoylation	4	1	0.25	5.31404	1499	0.175339
GO:0034285|response to disaccharide	4	1	0.25	5.31404	2067	0.175339
GO:0034287|detection of monosaccharide stimulus	4	1	0.25	5.31404	2645	0.175339
GO:0034392|negative regulation of smooth muscle cell apoptotic process	4	1	0.25	5.31404	3479	0.175339
GO:0035308|negative regulation of protein dephosphorylation	4	1	0.25	5.31404	7529	0.175339
GO:0035519|protein K29-linked ubiquitination	4	1	0.25	5.31404	29089	0.175339
GO:0035630|bone mineralization involved in bone maturation	4	1	0.25	5.31404	3479	0.175339
GO:0035907|dorsal aorta development	4	1	0.25	5.31404	6722	0.175339
GO:0035912|dorsal aorta morphogenesis	4	1	0.25	5.31404	6722	0.175339
GO:0036037|CD8-positive, alpha-beta T cell activation	4	1	0.25	5.31404	6304	0.175339
GO:0042045|epithelial fluid transport	4	1	0.25	5.31404	65010	0.175339
GO:0042447|hormone catabolic process	4	1	0.25	5.31404	1636	0.175339
GO:0042482|positive regulation of odontogenesis	4	1	0.25	5.31404	1909	0.175339
GO:0042518|negative regulation of tyrosine phosphorylation of Stat3 protein	4	1	0.25	5.31404	4771	0.175339
GO:0042538|hyperosmotic salinity response	4	1	0.25	5.31404	7520	0.175339
GO:0042761|very long-chain fatty acid biosynthetic process	4	1	0.25	5.31404	64834	0.175339
GO:0042816|vitamin B6 metabolic process	4	1	0.25	5.31404	29968	0.175339
GO:0042851|L-alanine metabolic process	4	1	0.25	5.31404	84706	0.175339
GO:0042853|L-alanine catabolic process	4	1	0.25	5.31404	84706	0.175339
GO:0043096|purine nucleobase salvage	4	1	0.25	5.31404	100	0.175339
GO:0043117|positive regulation of vascular permeability	4	1	0.25	5.31404	5138	0.175339
GO:0043374|CD8-positive, alpha-beta T cell differentiation	4	1	0.25	5.31404	6304	0.175339
GO:0043570|maintenance of DNA repeat elements	4	1	0.25	5.31404	4436	0.175339
GO:0044314|protein K27-linked ubiquitination	4	1	0.25	5.31404	29089	0.175339
GO:0044340|canonical Wnt signaling pathway involved in regulation of cell proliferation	4	1	0.25	5.31404	1499	0.175339
GO:0044557|relaxation of smooth muscle	4	1	0.25	5.31404	6647	0.175339
GO:0044650|adhesion of symbiont to host cell	4	1	0.25	5.31404	2621	0.175339
GO:0045109|intermediate filament organization	4	1	0.25	5.31404	5318	0.175339
GO:0045852|pH elevation	4	1	0.25	5.31404	65010	0.175339
GO:0046069|cGMP catabolic process	4	1	0.25	5.31404	5138	0.175339
GO:0046070|dGTP metabolic process	4	1	0.25	5.31404	1716	0.175339
GO:0046100|hypoxanthine metabolic process	4	1	0.25	5.31404	100	0.175339
GO:0046101|hypoxanthine biosynthetic process	4	1	0.25	5.31404	100	0.175339
GO:0046102|inosine metabolic process	4	1	0.25	5.31404	100	0.175339
GO:0046813|receptor-mediated virion attachment to host cell	4	1	0.25	5.31404	2621	0.175339
GO:0048241|epinephrine transport	4	1	0.25	5.31404	2645	0.175339
GO:0048242|epinephrine secretion	4	1	0.25	5.31404	2645	0.175339
GO:0048280|vesicle fusion with Golgi apparatus	4	1	0.25	5.31404	8615	0.175339
GO:0048312|intracellular distribution of mitochondria	4	1	0.25	5.31404	168620	0.175339
GO:0048319|axial mesoderm morphogenesis	4	1	0.25	5.31404	8312	0.175339
GO:0048496|maintenance of organ identity	4	1	0.25	5.31404	5318	0.175339
GO:0048671|negative regulation of collateral sprouting	4	1	0.25	5.31404	2258	0.175339
GO:0050748|negative regulation of lipoprotein metabolic process	4	1	0.25	5.31404	55937	0.175339
GO:0050923|regulation of negative chemotaxis	4	1	0.25	5.31404	6091	0.175339
GO:0051013|microtubule severing	4	1	0.25	5.31404	84445	0.175339
GO:0051124|synaptic growth at neuromuscular junction	4	1	0.25	5.31404	4038	0.175339
GO:0051450|myoblast proliferation	4	1	0.25	5.31404	3479	0.175339
GO:0051454|intracellular pH elevation	4	1	0.25	5.31404	65010	0.175339
GO:0051594|detection of glucose	4	1	0.25	5.31404	2645	0.175339
GO:0051771|negative regulation of nitric-oxide synthase biosynthetic process	4	1	0.25	5.31404	55829	0.175339
GO:0051969|regulation of transmission of nerve impulse	4	1	0.25	5.31404	7143	0.175339
GO:0051973|positive regulation of telomerase activity	4	1	0.25	5.31404	25913	0.175339
GO:0060087|relaxation of vascular smooth muscle	4	1	0.25	5.31404	6647	0.175339
GO:0060433|bronchus development	4	1	0.25	5.31404	116113	0.175339
GO:0060509|Type I pneumocyte differentiation	4	1	0.25	5.31404	3479	0.175339
GO:0060592|mammary gland formation	4	1	0.25	5.31404	6909	0.175339
GO:0060687|regulation of branching involved in prostate gland morphogenesis	4	1	0.25	5.31404	2099	0.175339
GO:0060717|chorion development	4	1	0.25	5.31404	79733	0.175339
GO:0060751|branch elongation involved in mammary gland duct branching	4	1	0.25	5.31404	2099	0.175339
GO:0060770|negative regulation of epithelial cell proliferation involved in prostate gland development	4	1	0.25	5.31404	1027	0.175339
GO:0060789|hair follicle placode formation	4	1	0.25	5.31404	1499	0.175339
GO:0060947|cardiac vascular smooth muscle cell differentiation	4	1	0.25	5.31404	6722	0.175339
GO:0070100|negative regulation of chemokine-mediated signaling pathway	4	1	0.25	5.31404	6091	0.175339
GO:0070244|negative regulation of thymocyte apoptotic process	4	1	0.25	5.31404	100	0.175339
GO:0070278|extracellular matrix constituent secretion	4	1	0.25	5.31404	1361	0.175339
GO:0070601|centromeric sister chromatid cohesion	4	1	0.25	5.31404	1499	0.175339
GO:0070886|positive regulation of calcineurin-NFAT signaling cascade	4	1	0.25	5.31404	3479	0.175339
GO:0071205|protein localization to juxtaparanode region of axon	4	1	0.25	5.31404	26047	0.175339
GO:0072079|nephron tubule formation	4	1	0.25	5.31404	1499	0.175339
GO:0072257|metanephric nephron tubule epithelial cell differentiation	4	1	0.25	5.31404	79633	0.175339
GO:0072307|regulation of metanephric nephron tubule epithelial cell differentiation	4	1	0.25	5.31404	79633	0.175339
GO:0086036|regulation of cardiac muscle cell membrane potential	4	1	0.25	5.31404	30845	0.175339
GO:0086069|bundle of His cell to Purkinje myocyte communication	4	1	0.25	5.31404	5318	0.175339
GO:0090080|positive regulation of MAPKKK cascade by fibroblast growth factor receptor signaling pathway	4	1	0.25	5.31404	152831	0.175339
GO:0090315|negative regulation of protein targeting to membrane	4	1	0.25	5.31404	2039	0.175339
GO:0097104|postsynaptic membrane assembly	4	1	0.25	5.31404	4038	0.175339
GO:0098659|inorganic cation import into cell	4	1	0.25	5.31404	8301	0.175339
GO:0099587|inorganic ion import into cell	4	1	0.25	5.31404	8301	0.175339
GO:1900181|negative regulation of protein localization to nucleus	4	1	0.25	5.31404	84445	0.175339
GO:1902004|positive regulation of beta-amyloid formation	4	1	0.25	5.31404	8301	0.175339
GO:1902188|positive regulation of viral release from host cell	4	1	0.25	5.31404	27243	0.175339
GO:1902262|apoptotic process involved in patterning of blood vessels	4	1	0.25	5.31404	51176	0.175339
GO:1902548|negative regulation of cellular response to vascular endothelial growth factor stimulus	4	1	0.25	5.31404	25960	0.175339
GO:1902993|positive regulation of amyloid precursor protein catabolic process	4	1	0.25	5.31404	8301	0.175339
GO:1903055|positive regulation of extracellular matrix organization	4	1	0.25	5.31404	4921	0.175339
GO:1903077|negative regulation of protein localization to plasma membrane	4	1	0.25	5.31404	1173	0.175339
GO:2000096|positive regulation of Wnt signaling pathway, planar cell polarity pathway	4	1	0.25	5.31404	85407	0.175339
GO:2000345|regulation of hepatocyte proliferation	4	1	0.25	5.31404	1361	0.175339
GO:2000644|regulation of receptor catabolic process	4	1	0.25	5.31404	5045	0.175339
GO:2000849|regulation of glucocorticoid secretion	4	1	0.25	5.31404	6863	0.175339
GO:2001046|positive regulation of integrin-mediated signaling pathway	4	1	0.25	5.31404	2039	0.175339
GO:0006915|apoptotic process	1133	60	0.0529568	1.12566	84447, 3265, 7010, 8633, 55829, 2099, 5058, 3479, 2243, 28988, 9709, 2244, 84236, 150094, 100, 8660, 57600, 3791, 1909, 55201, 983, 1499, 1495, 7476, 2266, 6189, 2081, 84433, 4683, 6091, 6304, 3655, 2621, 57556, 7529, 3714, 9135, 4137, 2956, 51065, 51176, 10276, 8846, 8878, 6651, 3665, 55075, 1027, 8312, 4436, 70, 140735, 9641, 9828, 1491, 7015, 57007, 5624, 6647, 6709	0.176282
GO:0000075|cell cycle checkpoint	207	13	0.0628019	1.33493	3265, 6118, 983, 8243, 10397, 4683, 7272, 51065, 1017, 1063, 1027, 4436, 5810	0.17707
GO:0048477|oogenesis	31	3	0.0967742	2.05705	3074, 1499, 2067	0.177213
GO:0050885|neuromuscular process controlling balance	31	3	0.0967742	2.05705	3074, 4683, 7143	0.177213
GO:0051145|smooth muscle cell differentiation	31	3	0.0967742	2.05705	1499, 6722, 57496	0.177213
GO:0055006|cardiac cell development	31	3	0.0967742	2.05705	983, 6722, 70	0.177213
GO:0071695|anatomical structure maturation	31	3	0.0967742	2.05705	3479, 1003, 79633	0.177213
GO:1903391|regulation of adherens junction organization	31	3	0.0967742	2.05705	7010, 3791, 2039	0.177213
GO:0044248|cellular catabolic process	1876	96	0.0511727	1.08774	1636, 22899, 6734, 84447, 3265, 55829, 5611, 7494, 2771, 3479, 3074, 51128, 143279, 9709, 81671, 166785, 84236, 137492, 100, 4189, 92667, 6118, 84986, 8660, 85015, 55201, 51009, 983, 57704, 259, 22909, 2768, 6189, 2878, 5111, 9557, 51302, 6729, 3796, 84708, 6117, 440107, 30845, 55616, 28954, 5291, 9615, 23376, 9135, 84133, 4137, 10060, 2956, 5424, 54922, 10276, 1017, 2107, 9695, 9922, 51449, 8500…	0.177229
GO:0051240|positive regulation of multicellular organismal process	323	19	0.0588235	1.25036	6909, 3479, 1361, 5345, 100, 654, 1909, 983, 84433, 7143, 2039, 2621, 718, 6722, 760, 6863, 3665, 7520, 6647	0.177752
GO:0003073|regulation of systemic arterial blood pressure	47	4	0.0851064	1.80904	1636, 5345, 2028, 2621	0.178581
GO:0006900|membrane budding	47	4	0.0851064	1.80904	10972, 51128, 8301, 23149	0.178581
GO:0042698|ovulation cycle	47	4	0.0851064	1.80904	2099, 3791, 1495, 6647	0.178581
GO:0046632|alpha-beta T cell differentiation	47	4	0.0851064	1.80904	100, 6304, 51176, 64218	0.178581
GO:0051101|regulation of DNA binding	47	4	0.0851064	1.80904	124857, 3479, 51176, 6717	0.178581
GO:0061053|somite development	47	4	0.0851064	1.80904	85407, 4920, 51176, 8312	0.178581
GO:0071804|cellular potassium ion transport	47	4	0.0851064	1.80904	610, 10060, 30820, 1259	0.178581
GO:0071805|potassium ion transmembrane transport	47	4	0.0851064	1.80904	610, 10060, 30820, 1259	0.178581
GO:0046474|glycerophospholipid biosynthetic process	152	10	0.0657895	1.39843	129642, 8395, 43, 151056, 81579, 23761, 55697, 55300, 5291, 5293	0.17872
GO:0046777|protein autophosphorylation	152	10	0.0657895	1.39843	7010, 5058, 150094, 3791, 4921, 79834, 2081, 4683, 818, 2321	0.17872
GO:0044712|single-organism catabolic process	1358	71	0.0522828	1.11133	23007, 1295, 1636, 22899, 6734, 3265, 57214, 2771, 3479, 3074, 51128, 43, 166785, 151056, 81579, 100, 84986, 8660, 57704, 259, 23729, 2768, 2878, 2028, 9557, 51302, 6729, 3796, 131873, 440107, 30845, 55616, 28954, 9615, 9135, 10060, 1305, 2956, 54922, 10276, 9922, 51449, 85004, 11004, 8878, 9296, 10112, 51750, 5138, 28956, 8312, 4436, 70, 10260, 56992, 7378, 2782, 1854, 285848, 84706, 10641, 5119…	0.179209
GO:0034762|regulation of transmembrane transport	134	9	0.0671642	1.42765	65010, 8660, 610, 1499, 5649, 30820, 760, 6717, 785	0.179585
GO:0048878|chemical homeostasis	119	8	0.0672269	1.42899	4547, 5318, 7494, 168620, 3479, 7392, 2034, 55937	0.180612
GO:0050708|regulation of protein secretion	81	6	0.0740741	1.57453	2243, 43, 2244, 654, 2266, 2621	0.180903
GO:0009792|embryo development ending in birth or egg hatching	419	24	0.0572792	1.21754	2019, 84447, 85407, 100, 54892, 1909, 1499, 2768, 4920, 2034, 4683, 6117, 54799, 3714, 202018, 51176, 6722, 8846, 79733, 5426, 8312, 4436, 57496, 84870	0.180934
GO:0006029|proteoglycan metabolic process	64	5	0.078125	1.66064	9806, 3479, 3074, 1499, 79690	0.18187
GO:0030183|B cell differentiation	64	5	0.078125	1.66064	100, 84433, 6929, 4436, 10014	0.18187
GO:0006275|regulation of DNA replication	48	4	0.0833333	1.77135	4771, 8243, 5111, 4683	0.182708
GO:1901293|nucleoside phosphate biosynthetic process	190	12	0.0631579	1.3425	2771, 100, 5064, 1909, 4351, 5138, 7083, 7378, 1854, 2918, 1716, 19	0.184195
GO:0001890|placenta development	99	7	0.0707071	1.50296	100, 2034, 51176, 8846, 79733, 6647, 84870	0.184222
GO:0048738|cardiac muscle tissue development	99	7	0.0707071	1.50296	6909, 5318, 150094, 983, 6722, 70, 57496	0.184222
GO:0043603|cellular amide metabolic process	117	8	0.0683761	1.45341	1636, 10972, 60559, 2687, 3029, 8301, 5045, 6647	0.185323
GO:0021987|cerebral cortex development	32	3	0.09375	1.99277	26047, 79633, 7025	0.186055
GO:0051053|negative regulation of DNA metabolic process	48	4	0.0833333	1.77135	4771, 8243, 2956, 4436	0.186401
GO:1901988|negative regulation of cell cycle phase transition	172	11	0.0639535	1.35941	3265, 6118, 983, 8243, 4683, 7272, 51065, 1017, 1063, 1027, 4436	0.186758
GO:0002027|regulation of heart rate	32	3	0.09375	1.99277	5318, 100, 2034	0.187711
GO:0007162|negative regulation of cell adhesion	82	6	0.0731707	1.55533	4771, 79872, 58494, 7143, 2039, 51176	0.188043
GO:0009582|detection of abiotic stimulus	82	6	0.0731707	1.55533	151056, 7275, 1259, 6863, 2782, 785	0.188043
GO:0048483|autonomic nervous system development	17	2	0.117647	2.50073	55558, 2676	0.188101
GO:0051784|negative regulation of nuclear division	48	4	0.0833333	1.77135	7272, 1063, 4436, 5810	0.18812
GO:0030097|hemopoiesis	425	24	0.0564706	1.20035	7010, 100, 3791, 1499, 2034, 84433, 8301, 6117, 2039, 6304, 9991, 2621, 6929, 3714, 51176, 64218, 760, 3665, 5138, 4436, 5293, 10014, 2067, 6647	0.188931
GO:0002688|regulation of leukocyte chemotaxis	32	3	0.09375	1.99277	1909, 57509, 2621	0.189191
GO:0007077|mitotic nuclear envelope disassembly	32	3	0.09375	1.99277	983, 8086, 23165	0.189191
GO:0007218|neuropeptide signaling pathway	32	3	0.09375	1.99277	25960, 64123, 6863	0.189191
GO:0008088|axon cargo transport	32	3	0.09375	1.99277	84062, 4137, 6647	0.189191
GO:0014812|muscle cell migration	32	3	0.09375	1.99277	1636, 3479, 10276	0.189191
GO:0015844|monoamine transport	32	3	0.09375	1.99277	84062, 7494, 2645	0.189191
GO:0019369|arachidonic acid metabolic process	32	3	0.09375	1.99277	2687, 64174, 5730	0.189191
GO:0008209|androgen metabolic process	17	2	0.117647	2.50073	2099, 6716	0.1892
GO:0009110|vitamin biosynthetic process	17	2	0.117647	2.50073	166785, 29968	0.1892
GO:0010591|regulation of lamellipodium assembly	17	2	0.117647	2.50073	2039, 10096	0.1892
GO:0010644|cell communication by electrical coupling	17	2	0.117647	2.50073	5318, 6717	0.1892
GO:0019068|virion assembly	17	2	0.117647	2.50073	137492, 5045	0.1892
GO:0021799|cerebral cortex radially oriented cell migration	17	2	0.117647	2.50073	1499, 5649	0.1892
GO:0030104|water homeostasis	17	2	0.117647	2.50073	3479, 6722	0.1892
GO:0031102|neuron projection regeneration	17	2	0.117647	2.50073	1495, 7143	0.1892
GO:0031114|regulation of microtubule depolymerization	17	2	0.117647	2.50073	2258, 27436	0.1892
GO:0033028|myeloid cell apoptotic process	17	2	0.117647	2.50073	55829, 3665	0.1892
GO:0035137|hindlimb morphogenesis	17	2	0.117647	2.50073	1499, 7476	0.1892
GO:0035904|aorta development	17	2	0.117647	2.50073	6909, 6722	0.1892
GO:0045103|intermediate filament-based process	17	2	0.117647	2.50073	5318, 6647	0.1892
GO:0045104|intermediate filament cytoskeleton organization	17	2	0.117647	2.50073	5318, 6647	0.1892
GO:0050433|regulation of catecholamine secretion	17	2	0.117647	2.50073	84062, 2645	0.1892
GO:0050919|negative chemotaxis	17	2	0.117647	2.50073	55558, 6091	0.1892
GO:0051204|protein insertion into mitochondrial membrane	17	2	0.117647	2.50073	7529, 140735	0.1892
GO:0060986|endocrine hormone secretion	17	2	0.117647	2.50073	654, 6863	0.1892
GO:0061384|heart trabecula morphogenesis	17	2	0.117647	2.50073	7010, 6722	0.1892
GO:0070229|negative regulation of lymphocyte apoptotic process	17	2	0.117647	2.50073	100, 8660	0.1892
GO:0086004|regulation of cardiac muscle cell contraction	17	2	0.117647	2.50073	5318, 6717	0.1892
GO:0090207|regulation of triglyceride metabolic process	17	2	0.117647	2.50073	150094, 718	0.1892
GO:0090218|positive regulation of lipid kinase activity	17	2	0.117647	2.50073	7010, 2321	0.1892
GO:0007268|synaptic transmission	272	16	0.0588235	1.25036	22899, 84062, 7494, 610, 64101, 1499, 7476, 8301, 163, 818, 10060, 30820, 1173, 8411, 2782, 8292	0.18928
GO:0032963|collagen metabolic process	65	5	0.0769231	1.63509	1295, 5345, 131873, 1305, 5045	0.190006
GO:0046660|female sex differentiation	65	5	0.0769231	1.63509	2099, 2175, 3791, 1495, 6647	0.190006
GO:0010948|negative regulation of cell cycle process	210	13	0.0619048	1.31586	3265, 6118, 983, 8243, 4683, 7272, 51065, 1017, 1063, 79733, 1027, 4436, 5810	0.190103
GO:0051091|positive regulation of sequence-specific DNA binding transcription factor activity	136	9	0.0661765	1.40666	2099, 4921, 84433, 6929, 5649, 6722, 7158, 10014, 1491	0.190529
GO:0002449|lymphocyte mediated immunity	100	7	0.07	1.48793	23075, 4683, 718, 2956, 3665, 4436, 2067	0.190699
GO:0043627|response to estrogen	100	7	0.07	1.48793	7010, 2099, 1499, 1495, 7476, 760, 1027	0.190699
GO:0019941|modification-dependent protein catabolic process	363	21	0.0578512	1.2297	84447, 55829, 143279, 9709, 84236, 137492, 4189, 85015, 51009, 983, 2768, 84708, 23376, 84133, 1017, 9695, 51449, 8878, 84640, 8312, 150684	0.19079
GO:0090150|establishment of protein localization to membrane	248	15	0.0604839	1.28566	6734, 57214, 60559, 5525, 5064, 6189, 312, 6729, 2039, 30845, 2621, 7529, 11231, 140735, 9045	0.191166
GO:0001649|osteoblast differentiation	101	7	0.0693069	1.4732	6238, 43, 249, 23376, 51176, 10014, 121340	0.192334
GO:0043410|positive regulation of MAPK cascade	176	11	0.0625	1.32851	5058, 3479, 28988, 983, 1499, 7476, 5291, 152831, 2321, 8312, 6647	0.192646
GO:0051346|negative regulation of hydrolase activity	192	12	0.0625	1.32851	3265, 124857, 9709, 5345, 259, 8301, 2621, 718, 51176, 55125, 197, 5045	0.193437
GO:0060627|regulation of vesicle-mediated transport	192	12	0.0625	1.32851	2243, 2244, 284654, 79872, 2266, 312, 8301, 5291, 2621, 718, 7275, 197	0.193437
GO:0048565|digestive tract development	83	6	0.0722892	1.53659	100, 1499, 79633, 116113, 3655, 7083	0.194002
GO:2001237|negative regulation of extrinsic apoptotic signaling pathway	49	4	0.0816327	1.7352	3479, 1495, 3655, 7015	0.195467
GO:0002696|positive regulation of leukocyte activation	137	9	0.0656934	1.39639	5058, 3479, 100, 8660, 84433, 2621, 6929, 6863, 10148	0.196108
GO:0002064|epithelial cell development	119	8	0.0672269	1.42899	7494, 2099, 654, 1499, 7716, 7476, 5138, 6647	0.197296
GO:0006875|cellular metal ion homeostasis	157	10	0.0636943	1.3539	57214, 2099, 91689, 3074, 9709, 1909, 5291, 6863, 2645, 785	0.197299
GO:0006605|protein targeting	404	23	0.0569307	1.21013	6734, 57214, 60559, 3479, 5064, 54332, 983, 6189, 89781, 6729, 2039, 30845, 2621, 7529, 11231, 6717, 5138, 55075, 8312, 9321, 23165, 5194, 9045	0.197781
GO:0003014|renal system process	49	4	0.0816327	1.7352	5345, 1909, 2621, 6863	0.197819
GO:0002526|acute inflammatory response	66	5	0.0757576	1.61032	55829, 5345, 718, 6863, 197	0.198269
GO:0019226|transmission of nerve impulse	66	5	0.0757576	1.61032	26047, 3074, 7143, 785, 6647	0.198269
GO:0048167|regulation of synaptic plasticity	66	5	0.0757576	1.61032	57406, 3265, 7143, 5649, 6722	0.198269
GO:0033157|regulation of intracellular protein transport	156	10	0.0641026	1.36258	57214, 3479, 983, 312, 2039, 2621, 6717, 5138, 55075, 8312	0.199397
GO:0051493|regulation of cytoskeleton organization	140	9	0.0642857	1.36647	2059, 1499, 2258, 2039, 55616, 6712, 11190, 27436, 6709	0.200147
GO:0043632|modification-dependent macromolecule catabolic process	366	21	0.057377	1.21962	84447, 55829, 143279, 9709, 84236, 137492, 4189, 85015, 51009, 983, 2768, 84708, 23376, 84133, 1017, 9695, 51449, 8878, 84640, 8312, 150684	0.200986
GO:0006144|purine nucleobase metabolic process	33	3	0.0909091	1.93238	100, 9615, 1716	0.201369
GO:0006213|pyrimidine nucleoside metabolic process	33	3	0.0909091	1.93238	7083, 7378, 1854	0.201369
GO:0043604|amide biosynthetic process	33	3	0.0909091	1.93238	2687, 3029, 5045	0.201369
GO:0008654|phospholipid biosynthetic process	175	11	0.0628571	1.3361	129642, 8395, 3074, 43, 151056, 81579, 23761, 55697, 55300, 5291, 5293	0.201562
GO:0045860|positive regulation of protein kinase activity	274	16	0.0583942	1.24124	3265, 57214, 5058, 2771, 28988, 4921, 983, 2258, 5291, 2621, 5649, 7529, 2321, 28956, 8312, 6647	0.203064
GO:0051606|detection of stimulus	120	8	0.0666667	1.41708	151056, 7275, 30820, 1259, 6863, 2782, 2645, 785	0.203399
GO:0044711|single-organism biosynthetic process	974	50	0.0513347	1.09118	129642, 55829, 8395, 2997, 2771, 3479, 2687, 3074, 43, 166785, 151056, 150094, 81579, 5345, 64834, 23761, 100, 654, 5064, 8660, 3029, 1909, 1499, 80765, 55697, 51302, 55300, 29968, 5291, 10797, 6716, 718, 84869, 51144, 4351, 5138, 7083, 25913, 5730, 7378, 1854, 5293, 84706, 1491, 2645, 7015, 2918, 1716, 19, 6647	0.205066
GO:0008038|neuron recognition	18	2	0.111111	2.3618	26047, 6091	0.205942
GO:0060441|epithelial tube branching involved in lung morphogenesis	18	2	0.111111	2.3618	3265, 64399	0.205942
GO:0030182|neuron differentiation	125	8	0.064	1.3604	85407, 654, 1499, 6886, 6929, 3714, 51176, 8312	0.206112
GO:0006952|defense response	744	40	0.0537634	1.14281	3265, 7010, 65010, 55829, 5611, 5058, 2687, 5345, 100, 654, 8660, 1909, 983, 1499, 7716, 23729, 84433, 1269, 163, 5291, 152831, 818, 718, 7529, 10060, 10092, 4343, 1173, 6863, 3665, 5138, 10096, 55075, 1027, 1675, 5293, 7520, 9641, 10014, 197	0.206235
GO:0001709|cell fate determination	18	2	0.111111	2.3618	6909, 1499	0.206614
GO:0001961|positive regulation of cytokine-mediated signaling pathway	18	2	0.111111	2.3618	2621, 3665	0.206614
GO:0016056|rhodopsin mediated signaling pathway	18	2	0.111111	2.3618	1259, 2782	0.206614
GO:0032612|interleukin-1 production	18	2	0.111111	2.3618	2621, 19	0.206614
GO:0035336|long-chain fatty-acyl-CoA metabolic process	18	2	0.111111	2.3618	64834, 51144	0.206614
GO:0042220|response to cocaine	18	2	0.111111	2.3618	2019, 10014	0.206614
GO:0042491|auditory receptor cell differentiation	18	2	0.111111	2.3618	3714, 6647	0.206614
GO:0051445|regulation of meiotic cell cycle	18	2	0.111111	2.3618	4436, 5810	0.206614
GO:0060043|regulation of cardiac muscle cell proliferation	18	2	0.111111	2.3618	6909, 983	0.206614
GO:0060119|inner ear receptor cell development	18	2	0.111111	2.3618	79633, 6647	0.206614
GO:0060216|definitive hemopoiesis	18	2	0.111111	2.3618	7010, 6886	0.206614
GO:0060343|trabecula formation	18	2	0.111111	2.3618	7010, 6722	0.206614
GO:0060740|prostate gland epithelium morphogenesis	18	2	0.111111	2.3618	2099, 3479	0.206614
GO:0071398|cellular response to fatty acid	18	2	0.111111	2.3618	2782, 7520	0.206614
GO:0090313|regulation of protein targeting to membrane	18	2	0.111111	2.3618	57214, 2039	0.206614
GO:1902742|apoptotic process involved in development	18	2	0.111111	2.3618	3714, 51176	0.206614
GO:2000249|regulation of actin cytoskeleton reorganization	18	2	0.111111	2.3618	3265, 7010	0.206614
GO:0031348|negative regulation of defense response	67	5	0.0746269	1.58628	7010, 55829, 100, 1269, 55075	0.206654
GO:0090305|nucleic acid phosphodiester bond hydrolysis	158	10	0.0632911	1.34533	92667, 55201, 2081, 8909, 5422, 5424, 4343, 8846, 2237, 5810	0.206914
GO:0032990|cell part morphogenesis	525	29	0.0552381	1.17415	84062, 55558, 3265, 8633, 5058, 57611, 28988, 43, 55201, 983, 7476, 8301, 2258, 7143, 4038, 6091, 163, 57556, 2676, 6712, 5649, 7529, 4137, 1173, 64218, 10096, 65078, 785, 6709	0.207079
GO:0012501|programmed cell death	1149	60	0.0522193	1.10998	84447, 3265, 7010, 8633, 55829, 2099, 5058, 3479, 2243, 28988, 9709, 2244, 84236, 150094, 100, 8660, 57600, 3791, 1909, 55201, 983, 1499, 1495, 7476, 2266, 6189, 2081, 84433, 4683, 6091, 6304, 3655, 2621, 57556, 7529, 3714, 9135, 4137, 2956, 51065, 51176, 10276, 8846, 8878, 6651, 3665, 55075, 1027, 8312, 4436, 70, 140735, 9641, 9828, 1491, 7015, 57007, 5624, 6647, 6709	0.207422
GO:0001824|blastocyst development	50	4	0.08	1.70049	100, 54892, 4683, 6722	0.207665
GO:0035282|segmentation	50	4	0.08	1.70049	85407, 4920, 51176, 8312	0.207665
GO:0048675|axon extension	50	4	0.08	1.70049	55558, 57611, 7143, 4137	0.207665
GO:0001822|kidney development	158	10	0.0632911	1.34533	84445, 1636, 10972, 654, 1909, 79633, 2028, 4038, 4811, 760	0.208285
GO:0071495|cellular response to endogenous stimulus	645	35	0.0542636	1.15344	3265, 65010, 55829, 2099, 5058, 124857, 2244, 8660, 610, 983, 57509, 1499, 1495, 7476, 2039, 5291, 152831, 7529, 51176, 64399, 9550, 4343, 9296, 5138, 7025, 1027, 28956, 8312, 2782, 5293, 10014, 197, 2645, 4176, 5045	0.208991
GO:0032388|positive regulation of intracellular transport	121	8	0.0661157	1.40537	57214, 3479, 1909, 983, 312, 2621, 6717, 55075	0.209577
GO:0031334|positive regulation of protein complex assembly	85	6	0.0705882	1.50044	6886, 4137, 10092, 6722, 10096, 1027	0.210093
GO:0007067|mitotic nuclear division	291	17	0.0584192	1.24177	84445, 3479, 2059, 54892, 983, 8243, 57405, 3796, 7272, 1017, 11004, 1063, 93323, 56992, 27436, 23354, 55839	0.210144
GO:0050768|negative regulation of neurogenesis	34	3	0.0882353	1.87555	1499, 1495, 7476	0.210417
GO:0022029|telencephalon cell migration	5	1	0.2	4.25124	7143	0.212183
GO:0001558|regulation of cell growth	215	13	0.0604651	1.28526	55558, 11082, 57611, 51009, 2258, 7143, 4137, 51176, 10276, 85004, 1027, 10516, 26153	0.212788
GO:0016525|negative regulation of angiogenesis	34	3	0.0882353	1.87555	7010, 64218, 10014	0.213724
GO:0019233|sensory perception of pain	34	3	0.0882353	1.87555	1909, 1269, 6863	0.213724
GO:0030397|membrane disassembly	34	3	0.0882353	1.87555	983, 8086, 23165	0.213724
GO:0031279|regulation of cyclase activity	34	3	0.0882353	1.87555	2771, 5064, 1909	0.213724
GO:0051081|nuclear envelope disassembly	34	3	0.0882353	1.87555	983, 8086, 23165	0.213724
GO:0060443|mammary gland morphogenesis	34	3	0.0882353	1.87555	6909, 2099, 6091	0.213724
GO:0090502|RNA phosphodiester bond hydrolysis, endonucleolytic	34	3	0.0882353	1.87555	2081, 8909, 2237	0.213724
GO:0043084|penile erection	5	1	0.2	4.25124	1909	0.213736
GO:0060768|regulation of epithelial cell proliferation involved in prostate gland development	5	1	0.2	4.25124	1027	0.213736
GO:2000052|positive regulation of non-canonical Wnt signaling pathway	5	1	0.2	4.25124	284654	0.213736
GO:0001302|replicative cell aging	5	1	0.2	4.25124	2067	0.214151
GO:0002862|negative regulation of inflammatory response to antigenic stimulus	5	1	0.2	4.25124	55829	0.214151
GO:0003264|regulation of cardioblast proliferation	5	1	0.2	4.25124	1499	0.214151
GO:0003266|regulation of secondary heart field cardioblast proliferation	5	1	0.2	4.25124	1499	0.214151
GO:0006003|fructose 2,6-bisphosphate metabolic process	5	1	0.2	4.25124	2645	0.214151
GO:0006244|pyrimidine nucleotide catabolic process	5	1	0.2	4.25124	1854	0.214151
GO:0006522|alanine metabolic process	5	1	0.2	4.25124	84706	0.214151
GO:0006524|alanine catabolic process	5	1	0.2	4.25124	84706	0.214151
GO:0006703|estrogen biosynthetic process	5	1	0.2	4.25124	51144	0.214151
GO:0009078|pyruvate family amino acid metabolic process	5	1	0.2	4.25124	84706	0.214151
GO:0009080|pyruvate family amino acid catabolic process	5	1	0.2	4.25124	84706	0.214151
GO:0009217|purine deoxyribonucleoside triphosphate catabolic process	5	1	0.2	4.25124	100	0.214151
GO:0009298|GDP-mannose biosynthetic process	5	1	0.2	4.25124	4351	0.214151
GO:0009313|oligosaccharide catabolic process	5	1	0.2	4.25124	3074	0.214151
GO:0009750|response to fructose	5	1	0.2	4.25124	65010	0.214151
GO:0009912|auditory receptor cell fate commitment	5	1	0.2	4.25124	3714	0.214151
GO:0010138|pyrimidine ribonucleotide salvage	5	1	0.2	4.25124	7378	0.214151
GO:0014807|regulation of somitogenesis	5	1	0.2	4.25124	85407	0.214151
GO:0014824|artery smooth muscle contraction	5	1	0.2	4.25124	1909	0.214151
GO:0015677|copper ion import	5	1	0.2	4.25124	1317	0.214151
GO:0016322|neuron remodeling	5	1	0.2	4.25124	23294	0.214151
GO:0016540|protein autoprocessing	5	1	0.2	4.25124	1510	0.214151
GO:0019800|peptide cross-linking via chondroitin 4-sulfate glycosaminoglycan	5	1	0.2	4.25124	9806	0.214151
GO:0021559|trigeminal nerve development	5	1	0.2	4.25124	55558	0.214151
GO:0021604|cranial nerve structural organization	5	1	0.2	4.25124	55558	0.214151
GO:0021610|facial nerve morphogenesis	5	1	0.2	4.25124	55558	0.214151
GO:0021612|facial nerve structural organization	5	1	0.2	4.25124	55558	0.214151
GO:0021636|trigeminal nerve morphogenesis	5	1	0.2	4.25124	55558	0.214151
GO:0021637|trigeminal nerve structural organization	5	1	0.2	4.25124	55558	0.214151
GO:0021825|substrate-dependent cerebral cortex tangential migration	5	1	0.2	4.25124	6091	0.214151
GO:0021891|olfactory bulb interneuron development	5	1	0.2	4.25124	6091	0.214151
GO:0021924|cell proliferation in external granule layer	5	1	0.2	4.25124	3479	0.214151
GO:0021930|cerebellar granule cell precursor proliferation	5	1	0.2	4.25124	3479	0.214151
GO:0021936|regulation of cerebellar granule cell precursor proliferation	5	1	0.2	4.25124	3479	0.214151
GO:0030497|fatty acid elongation	5	1	0.2	4.25124	64834	0.214151
GO:0030575|nuclear body organization	5	1	0.2	4.25124	10208	0.214151
GO:0030917|midbrain-hindbrain boundary development	5	1	0.2	4.25124	2019	0.214151
GO:0030952|establishment or maintenance of cytoskeleton polarity	5	1	0.2	4.25124	11004	0.214151
GO:0032206|positive regulation of telomere maintenance	5	1	0.2	4.25124	25913	0.214151
GO:0032262|pyrimidine nucleotide salvage	5	1	0.2	4.25124	7378	0.214151
GO:0032466|negative regulation of cytokinesis	5	1	0.2	4.25124	79733	0.214151
GO:0033600|negative regulation of mammary gland epithelial cell proliferation	5	1	0.2	4.25124	6091	0.214151
GO:0033632|regulation of cell-cell adhesion mediated by integrin	5	1	0.2	4.25124	100	0.214151
GO:0034259|negative regulation of Rho GTPase activity	5	1	0.2	4.25124	3265	0.214151
GO:0034384|high-density lipoprotein particle clearance	5	1	0.2	4.25124	55937	0.214151
GO:0035457|cellular response to interferon-alpha	5	1	0.2	4.25124	2621	0.214151
GO:0035933|glucocorticoid secretion	5	1	0.2	4.25124	6863	0.214151
GO:0036302|atrioventricular canal development	5	1	0.2	4.25124	6909	0.214151
GO:0038027|apolipoprotein A-I-mediated signaling pathway	5	1	0.2	4.25124	19	0.214151
GO:0039530|MDA-5 signaling pathway	5	1	0.2	4.25124	3665	0.214151
GO:0042532|negative regulation of tyrosine phosphorylation of STAT protein	5	1	0.2	4.25124	4771	0.214151
GO:0042997|negative regulation of Golgi to plasma membrane protein transport	5	1	0.2	4.25124	312	0.214151
GO:0044206|UMP salvage	5	1	0.2	4.25124	7378	0.214151
GO:0044406|adhesion of symbiont to host	5	1	0.2	4.25124	2621	0.214151
GO:0045078|positive regulation of interferon-gamma biosynthetic process	5	1	0.2	4.25124	10148	0.214151
GO:0045086|positive regulation of interleukin-2 biosynthetic process	5	1	0.2	4.25124	84433	0.214151
GO:0045743|positive regulation of fibroblast growth factor receptor signaling pathway	5	1	0.2	4.25124	1499	0.214151
GO:0046541|saliva secretion	5	1	0.2	4.25124	6863	0.214151
GO:0046641|positive regulation of alpha-beta T cell proliferation	5	1	0.2	4.25124	10148	0.214151
GO:0048149|behavioral response to ethanol	5	1	0.2	4.25124	2059	0.214151
GO:0048240|sperm capacitation	5	1	0.2	4.25124	65010	0.214151
GO:0048251|elastic fiber assembly	5	1	0.2	4.25124	10516	0.214151
GO:0048262|determination of dorsal/ventral asymmetry	5	1	0.2	4.25124	1499	0.214151
GO:0048263|determination of dorsal identity	5	1	0.2	4.25124	1499	0.214151
GO:0048318|axial mesoderm development	5	1	0.2	4.25124	8312	0.214151
GO:0048569|post-embryonic organ development	5	1	0.2	4.25124	2067	0.214151
GO:0050665|hydrogen peroxide biosynthetic process	5	1	0.2	4.25124	6647	0.214151
GO:0050862|positive regulation of T cell receptor signaling pathway	5	1	0.2	4.25124	100	0.214151
GO:0051001|negative regulation of nitric-oxide synthase activity	5	1	0.2	4.25124	1269	0.214151
GO:0051103|DNA ligation involved in DNA repair	5	1	0.2	4.25124	3978	0.214151
GO:0051255|spindle midzone assembly	5	1	0.2	4.25124	84445	0.214151
GO:0051305|chromosome movement towards spindle pole	5	1	0.2	4.25124	10096	0.214151
GO:0051414|response to cortisol	5	1	0.2	4.25124	7083	0.214151
GO:0051451|myoblast migration	5	1	0.2	4.25124	10276	0.214151
GO:0051764|actin crosslink formation	5	1	0.2	4.25124	2059	0.214151
GO:0055098|response to low-density lipoprotein particle	5	1	0.2	4.25124	19	0.214151
GO:0060088|auditory receptor cell stereocilium organization	5	1	0.2	4.25124	6647	0.214151
GO:0060120|inner ear receptor cell fate commitment	5	1	0.2	4.25124	3714	0.214151
GO:0060484|lung-associated mesenchyme development	5	1	0.2	4.25124	1499	0.214151
GO:0060631|regulation of meiosis I	5	1	0.2	4.25124	4436	0.214151
GO:0060710|chorio-allantoic fusion	5	1	0.2	4.25124	51176	0.214151
GO:0060897|neural plate regionalization	5	1	0.2	4.25124	8312	0.214151
GO:0061029|eyelid development in camera-type eye	5	1	0.2	4.25124	6722	0.214151
GO:0071472|cellular response to salt stress	5	1	0.2	4.25124	7520	0.214151
GO:0071732|cellular response to nitric oxide	5	1	0.2	4.25124	1017	0.214151
GO:0072033|renal vesicle formation	5	1	0.2	4.25124	1499	0.214151
GO:0072574|hepatocyte proliferation	5	1	0.2	4.25124	1361	0.214151
GO:0072575|epithelial cell proliferation involved in liver morphogenesis	5	1	0.2	4.25124	1361	0.214151
GO:0072576|liver morphogenesis	5	1	0.2	4.25124	1361	0.214151
GO:0080009|mRNA methylation	5	1	0.2	4.25124	23070	0.214151
GO:0086019|cell-cell signaling involved in cardiac conduction	5	1	0.2	4.25124	5318	0.214151
GO:0090184|positive regulation of kidney development	5	1	0.2	4.25124	1909	0.214151
GO:0090245|axis elongation involved in somitogenesis	5	1	0.2	4.25124	85407	0.214151
GO:0097048|dendritic cell apoptotic process	5	1	0.2	4.25124	2621	0.214151
GO:1901844|regulation of cell communication by electrical coupling involved in cardiac conduction	5	1	0.2	4.25124	6717	0.214151
GO:1901897|regulation of relaxation of cardiac muscle	5	1	0.2	4.25124	818	0.214151
GO:1902177|positive regulation of oxidative stress-induced intrinsic apoptotic signaling pathway	5	1	0.2	4.25124	6647	0.214151
GO:1902287|semaphorin-plexin signaling pathway involved in axon guidance	5	1	0.2	4.25124	55558	0.214151
GO:1903409|reactive oxygen species biosynthetic process	5	1	0.2	4.25124	6647	0.214151
GO:2000047|regulation of cell-cell adhesion mediated by cadherin	5	1	0.2	4.25124	5345	0.214151
GO:2000051|negative regulation of non-canonical Wnt signaling pathway	5	1	0.2	4.25124	84133	0.214151
GO:2000121|regulation of removal of superoxide radicals	5	1	0.2	4.25124	10516	0.214151
GO:2000628|regulation of miRNA metabolic process	5	1	0.2	4.25124	3265	0.214151
GO:2000668|regulation of dendritic cell apoptotic process	5	1	0.2	4.25124	2621	0.214151
GO:2001256|regulation of store-operated calcium entry	5	1	0.2	4.25124	51669	0.214151
GO:0008104|protein localization	1378	71	0.0515239	1.0952	26047, 6238, 84445, 8615, 6734, 4547, 10972, 55829, 57214, 60559, 5058, 3479, 2243, 51128, 43, 5525, 4771, 2244, 137492, 29911, 654, 5064, 54332, 64101, 51009, 983, 113178, 1499, 1495, 7476, 2266, 6189, 89781, 8086, 312, 8301, 2258, 6729, 4038, 2039, 30845, 163, 9559, 27243, 2621, 5649, 7529, 9135, 11231, 9550, 1173, 11190, 51361, 8878, 9296, 6717, 10112, 5138, 1063, 55075, 28956, 8312, 140735, 9…	0.215783
GO:0018209|peptidyl-serine modification	122	8	0.0655738	1.39385	7010, 9806, 5058, 57600, 983, 2039, 2621, 8312	0.215827
GO:0044087|regulation of cellular component biogenesis	295	17	0.0576271	1.22493	3265, 7010, 5318, 26278, 2059, 5064, 3791, 7476, 6886, 2039, 6712, 4137, 10092, 6722, 10096, 1027, 6709	0.216025
GO:0008016|regulation of heart contraction	86	6	0.0697674	1.48299	27129, 5318, 100, 2034, 6863, 6717	0.217638
GO:0002685|regulation of leukocyte migration	51	4	0.0784314	1.66715	100, 1909, 57509, 2621	0.21765
GO:0006939|smooth muscle contraction	51	4	0.0784314	1.66715	100, 1909, 6722, 6647	0.21765
GO:0007602|phototransduction	51	4	0.0784314	1.66715	151056, 7275, 1259, 2782	0.21765
GO:0015748|organophosphate ester transport	51	4	0.0784314	1.66715	84879, 10079, 148229, 19	0.21765
GO:0050877|neurological system process	410	23	0.0560976	1.19242	26047, 3265, 57214, 3074, 1909, 2034, 8086, 1269, 2258, 4683, 7143, 5649, 7275, 51176, 6722, 1259, 6863, 1027, 8312, 2237, 2918, 785, 6647	0.217738
GO:0009057|macromolecule catabolic process	813	43	0.0528905	1.12425	84447, 85407, 55829, 57214, 5611, 7494, 3074, 143279, 9709, 84236, 137492, 4189, 92667, 6118, 85015, 55201, 51009, 983, 259, 22909, 2768, 6189, 84708, 6117, 23376, 84133, 5424, 1017, 2107, 9695, 51449, 8846, 8878, 84640, 1027, 8312, 6119, 2237, 5810, 2067, 5045, 150684, 9045	0.219153
GO:0042981|regulation of apoptotic process	850	45	0.0529412	1.12533	84447, 3265, 7010, 8633, 55829, 2099, 3479, 2243, 9709, 2244, 84236, 150094, 100, 8660, 3791, 1909, 983, 1499, 1495, 7476, 2266, 6189, 84433, 6091, 3655, 2621, 7529, 51065, 51176, 10276, 8846, 8878, 6651, 3665, 55075, 1027, 4436, 70, 140735, 9828, 1491, 7015, 57007, 5624, 6647	0.219199
GO:0006909|phagocytosis	105	7	0.0666667	1.41708	5058, 84173, 5291, 10092, 10096, 56882, 19	0.219486
GO:0071407|cellular response to organic cyclic compound	180	11	0.0611111	1.29899	65010, 2099, 249, 2039, 3655, 51176, 7025, 1027, 8312, 2782, 19	0.219747
GO:0046822|regulation of nucleocytoplasmic transport	123	8	0.0650407	1.38252	3479, 983, 8086, 2621, 6717, 5138, 55075, 8312	0.222147
GO:0007507|heart development	294	17	0.0578231	1.2291	7010, 6909, 5318, 2997, 150094, 1909, 983, 1499, 79633, 5111, 116113, 6722, 6717, 70, 9321, 10014, 57496	0.222181
GO:0001953|negative regulation of cell-matrix adhesion	19	2	0.105263	2.23749	4771, 2039	0.224187
GO:0006730|one-carbon metabolic process	19	2	0.105263	2.23749	10797, 760	0.224187
GO:0007140|male meiosis	19	2	0.105263	2.23749	284654, 2175	0.224187
GO:0007628|adult walking behavior	19	2	0.105263	2.23749	4137, 785	0.224187
GO:0008089|anterograde axon cargo transport	19	2	0.105263	2.23749	84062, 6647	0.224187
GO:0010862|positive regulation of pathway-restricted SMAD protein phosphorylation	19	2	0.105263	2.23749	654, 7272	0.224187
GO:0014044|Schwann cell development	19	2	0.105263	2.23749	10397, 6647	0.224187
GO:0021884|forebrain neuron development	19	2	0.105263	2.23749	55558, 6091	0.224187
GO:0030224|monocyte differentiation	19	2	0.105263	2.23749	3665, 5138	0.224187
GO:0048048|embryonic eye morphogenesis	19	2	0.105263	2.23749	6909, 8312	0.224187
GO:0050690|regulation of defense response to virus by virus	19	2	0.105263	2.23749	163, 1173	0.224187
GO:0051220|cytoplasmic sequestering of protein	19	2	0.105263	2.23749	7529, 6717	0.224187
GO:0060760|positive regulation of response to cytokine stimulus	19	2	0.105263	2.23749	2621, 3665	0.224187
GO:0071353|cellular response to interleukin-4	19	2	0.105263	2.23749	23729, 51176	0.224187
GO:0072529|pyrimidine-containing compound catabolic process	19	2	0.105263	2.23749	7378, 1854	0.224187
GO:0090114|COPII-coated vesicle budding	19	2	0.105263	2.23749	10972, 51128	0.224187
GO:1901099|negative regulation of signal transduction in absence of ligand	19	2	0.105263	2.23749	1495, 7015	0.224187
GO:1903115|regulation of actin filament-based movement	19	2	0.105263	2.23749	5318, 6717	0.224187
GO:2001240|negative regulation of extrinsic apoptotic signaling pathway in absence of ligand	19	2	0.105263	2.23749	1495, 7015	0.224187
GO:0001894|tissue homeostasis	105	7	0.0666667	1.41708	3791, 1499, 2034, 6117, 6722, 760, 6647	0.224391
GO:0050867|positive regulation of cell activation	142	9	0.0633803	1.34722	5058, 3479, 100, 8660, 84433, 2621, 6929, 6863, 10148	0.225
GO:0043112|receptor metabolic process	87	6	0.0689655	1.46594	43, 284654, 8301, 84133, 57007, 5045	0.225274
GO:0046717|acid secretion	35	3	0.0857143	1.82196	1636, 65010, 785	0.226235
GO:0051928|positive regulation of calcium ion transport	35	3	0.0857143	1.82196	57214, 1909, 6717	0.226235
GO:1902476|chloride transmembrane transport	35	3	0.0857143	1.82196	65010, 6560, 51449	0.226235
GO:0007188|adenylate cyclase-modulating G-protein coupled receptor signaling pathway	52	4	0.0769231	1.63509	2771, 2768, 2782, 2918	0.227761
GO:0008037|cell recognition	52	4	0.0769231	1.63509	26047, 6091, 148229, 140735	0.227761
GO:0009798|axis specification	52	4	0.0769231	1.63509	1499, 7476, 6722, 8312	0.227761
GO:0032874|positive regulation of stress-activated MAPK cascade	52	4	0.0769231	1.63509	3265, 5345, 7476, 8312	0.227761
GO:0048659|smooth muscle cell proliferation	52	4	0.0769231	1.63509	3479, 5345, 1909, 1499	0.227761
GO:0051591|response to cAMP	52	4	0.0769231	1.63509	7010, 65010, 610, 2039	0.227761
GO:0016477|cell migration	151	9	0.0596026	1.26692	5792, 3074, 983, 7476, 79834, 2028, 55616, 10276, 23294	0.2283
GO:0051093|negative regulation of developmental process	396	22	0.0555556	1.1809	55558, 3265, 7010, 5318, 8243, 1499, 1495, 7476, 2258, 6886, 7143, 4038, 116113, 2039, 2621, 51176, 64218, 8312, 65078, 10014, 197, 19	0.228643
GO:0044703|multi-organism reproductive process	433	24	0.0554273	1.17817	3985, 65010, 2099, 10549, 3074, 81671, 284654, 84236, 100, 1909, 983, 259, 1499, 8086, 8909, 81624, 3714, 148229, 51361, 6863, 7083, 4436, 2067, 6647	0.228923
GO:0044772|mitotic cell cycle phase transition	184	11	0.0597826	1.27075	3265, 8243, 4683, 114791, 10844, 7272, 11190, 1063, 4436, 85378, 55125	0.228986
GO:2000145|regulation of cell motility	20	2	0.1	2.12562	85407, 1495	0.229037
GO:0045597|positive regulation of cell differentiation	203	12	0.0591133	1.25652	11197, 4771, 5345, 100, 3791, 1495, 6886, 2621, 6929, 6722, 760, 121340	0.229126
GO:0072659|protein localization to plasma membrane	106	7	0.0660377	1.40371	5525, 5064, 312, 2258, 30845, 2621, 1173	0.231368
GO:0051090|regulation of sequence-specific DNA binding transcription factor activity	219	13	0.0593607	1.26178	2099, 150094, 4921, 84433, 2621, 6929, 5649, 23376, 6722, 7158, 10014, 1491, 150684	0.231741
GO:0008361|regulation of cell size	70	5	0.0714286	1.5183	55558, 57611, 2258, 7143, 4137	0.232468
GO:0030595|leukocyte chemotaxis	70	5	0.0714286	1.5183	1909, 57509, 2621, 2321, 5293	0.232468
GO:0046683|response to organophosphorus	70	5	0.0714286	1.5183	7010, 65010, 610, 2039, 5138	0.232468
GO:0048522|positive regulation of cellular process	1409	70	0.0496806	1.05602	11197, 1295, 2019, 22899, 84062, 6734, 55558, 84447, 8633, 65010, 5611, 9806, 168620, 11117, 57611, 3074, 1361, 9709, 7392, 43, 5525, 4771, 150094, 4189, 5064, 57600, 10397, 2034, 5111, 312, 8301, 2258, 4683, 6886, 4038, 6091, 2199, 3655, 27243, 7529, 4137, 27303, 51065, 10276, 10092, 10954, 6722, 51144, 9695, 7158, 4811, 286676, 6717, 10096, 7025, 79733, 55075, 25913, 140735, 23051, 7520, 10014,…	0.232585
GO:0034655|nucleobase-containing compound catabolic process	1101	57	0.0517711	1.10046	22899, 6734, 3265, 2771, 51128, 100, 92667, 6118, 84986, 55201, 22909, 2768, 6189, 9557, 6729, 3796, 6117, 440107, 30845, 55616, 28954, 9615, 9135, 10060, 2956, 5424, 54922, 10276, 2107, 9922, 85004, 11004, 8846, 9296, 10112, 51750, 5138, 28956, 8312, 4436, 70, 10260, 56992, 6119, 2237, 7378, 5810, 2782, 1854, 10641, 51195, 9828, 2067, 19, 129049, 6647, 9045	0.235505
GO:0006511|ubiquitin-dependent protein catabolic process	356	20	0.0561798	1.19417	84447, 55829, 143279, 9709, 84236, 137492, 4189, 85015, 51009, 983, 2768, 84708, 23376, 84133, 1017, 9695, 8878, 84640, 8312, 150684	0.235607
GO:0050671|positive regulation of lymphocyte proliferation	36	3	0.0833333	1.77135	3479, 6863, 10148	0.235701
GO:0042476|odontogenesis	20	2	0.1	2.12562	1909, 249	0.23695
GO:0050864|regulation of B cell activation	53	4	0.0754717	1.60424	100, 8660, 84433, 6929	0.237988
GO:0070304|positive regulation of stress-activated protein kinase signaling cascade	53	4	0.0754717	1.60424	3265, 5345, 7476, 8312	0.237988
GO:1990138|neuron projection extension	53	4	0.0754717	1.60424	55558, 57611, 7143, 4137	0.237988
GO:0043067|regulation of programmed cell death	858	45	0.0524476	1.11483	84447, 3265, 7010, 8633, 55829, 2099, 3479, 2243, 9709, 2244, 84236, 150094, 100, 8660, 3791, 1909, 983, 1499, 1495, 7476, 2266, 6189, 84433, 6091, 3655, 2621, 7529, 51065, 51176, 10276, 8846, 8878, 6651, 3665, 55075, 1027, 4436, 70, 140735, 9828, 1491, 7015, 57007, 5624, 6647	0.238871
GO:0045833|negative regulation of lipid metabolic process	36	3	0.0833333	1.77135	5525, 150094, 6647	0.238883
GO:0043149|stress fiber assembly	20	2	0.1	2.12562	55616, 6722	0.239044
GO:0045732|positive regulation of protein catabolic process	89	6	0.0674157	1.433	85407, 7494, 84236, 1027, 8312, 5045	0.240801
GO:0090316|positive regulation of intracellular protein transport	89	6	0.0674157	1.433	57214, 3479, 983, 312, 2621, 55075	0.240801
GO:0007498|mesoderm development	71	5	0.0704225	1.49691	4771, 6886, 51176, 6722, 8312	0.241272
GO:0051241|negative regulation of multicellular organismal process	222	13	0.0585586	1.24473	55829, 1361, 5345, 4038, 51176, 6722, 6863, 6717, 9641, 197, 5624, 5045, 6647	0.241716
GO:0001736|establishment of planar polarity	20	2	0.1	2.12562	4920, 84133	0.241866
GO:0002824|positive regulation of adaptive immune response based on somatic recombination of immune receptors built from immunoglobulin superfamily domains	20	2	0.1	2.12562	100, 718	0.241866
GO:0006691|leukotriene metabolic process	20	2	0.1	2.12562	2687, 64174	0.241866
GO:0007164|establishment of tissue polarity	20	2	0.1	2.12562	4920, 84133	0.241866
GO:0030261|chromosome condensation	20	2	0.1	2.12562	54892, 983	0.241866
GO:0030279|negative regulation of ossification	20	2	0.1	2.12562	4038, 197	0.241866
GO:0033598|mammary gland epithelial cell proliferation	20	2	0.1	2.12562	2099, 6091	0.241866
GO:0035162|embryonic hemopoiesis	20	2	0.1	2.12562	3791, 6886	0.241866
GO:0035850|epithelial cell differentiation involved in kidney development	20	2	0.1	2.12562	1499, 79633	0.241866
GO:0040036|regulation of fibroblast growth factor receptor signaling pathway	20	2	0.1	2.12562	1499, 64399	0.241866
GO:0045010|actin nucleation	20	2	0.1	2.12562	10092, 10096	0.241866
GO:0045773|positive regulation of axon extension	20	2	0.1	2.12562	57611, 4137	0.241866
GO:0046579|positive regulation of Ras protein signal transduction	20	2	0.1	2.12562	3265, 3479	0.241866
GO:0050432|catecholamine secretion	20	2	0.1	2.12562	84062, 2645	0.241866
GO:0060291|long-term synaptic potentiation	20	2	0.1	2.12562	7143, 5649	0.241866
GO:0086065|cell communication involved in cardiac conduction	20	2	0.1	2.12562	5318, 6717	0.241866
GO:0046903|secretion	385	21	0.0545455	1.15943	1636, 10972, 65010, 60559, 7494, 63910, 5058, 3479, 7392, 5345, 7476, 2039, 2621, 818, 760, 1675, 5293, 19, 5045, 785, 6647	0.242177
GO:0007346|regulation of mitotic cell cycle	299	17	0.0568562	1.20855	3265, 3479, 150094, 6118, 983, 8243, 4683, 6886, 7272, 6929, 5424, 51065, 1017, 1063, 1027, 4436, 6119	0.242894
GO:0040008|regulation of growth	358	20	0.0558659	1.1875	55558, 85407, 6909, 3479, 11082, 57611, 51009, 983, 2258, 7143, 2621, 4137, 51176, 10276, 85004, 1027, 10516, 26153, 8804, 6647	0.243276
GO:0019932|second-messenger-mediated signaling	108	7	0.0648148	1.37772	168620, 3479, 100, 3791, 2039, 5138, 2645	0.245537
GO:0046328|regulation of JNK cascade	108	7	0.0648148	1.37772	3265, 5058, 28988, 5345, 259, 7476, 8312	0.245537
GO:0046649|lymphocyte activation	167	10	0.0598802	1.27283	5058, 3479, 1499, 6304, 2621, 3714, 6722, 6863, 10148, 6647	0.247412
GO:0000077|DNA damage checkpoint	127	8	0.0629921	1.33897	6118, 983, 4683, 51065, 1017, 1027, 4436, 5810	0.248081
GO:0003007|heart morphogenesis	127	8	0.0629921	1.33897	7010, 6909, 5318, 1499, 79633, 6722, 70, 57496	0.248081
GO:0002433|immune response-regulating cell surface receptor signaling pathway involved in phagocytosis	54	4	0.0740741	1.57453	5058, 5291, 10092, 10096	0.24832
GO:0038094|Fc-gamma receptor signaling pathway	54	4	0.0740741	1.57453	5058, 5291, 10092, 10096	0.24832
GO:0038096|Fc-gamma receptor signaling pathway involved in phagocytosis	54	4	0.0740741	1.57453	5058, 5291, 10092, 10096	0.24832
GO:0072091|regulation of stem cell proliferation	54	4	0.0740741	1.57453	8660, 3791, 1499, 1495	0.24832
GO:0030832|regulation of actin filament length	90	6	0.0666667	1.41708	2059, 2039, 6712, 10092, 10096, 6709	0.248682
GO:0030902|hindbrain development	90	6	0.0666667	1.41708	2019, 3479, 1499, 7476, 6712, 51176	0.248682
GO:0071478|cellular response to radiation	90	6	0.0666667	1.41708	84236, 10276, 1259, 5810, 2782, 7520	0.248682
GO:0035295|tube development	381	21	0.0551181	1.1716	2019, 3265, 6909, 2099, 5058, 3479, 100, 3791, 1909, 79633, 2034, 6091, 116113, 9496, 3655, 54922, 51176, 64399, 2321, 6722, 7083	0.249468
GO:0098660|inorganic ion transmembrane transport	281	16	0.0569395	1.21032	23516, 65010, 1317, 91689, 610, 2621, 6560, 10060, 30820, 51449, 1259, 1327, 9296, 6717, 5138, 785	0.249597
GO:0007098|centrosome cycle	37	3	0.0810811	1.72347	983, 1017, 55125	0.249674
GO:0006937|regulation of muscle contraction	72	5	0.0694444	1.47612	5318, 100, 6722, 6717, 6647	0.250164
GO:0001973|adenosine receptor signaling pathway	6	1	0.166667	3.5427	2771	0.250666
GO:0060767|epithelial cell proliferation involved in prostate gland development	6	1	0.166667	3.5427	1027	0.250666
GO:0065009|regulation of molecular function	1664	84	0.0504808	1.07303	22899, 6734, 1850, 84447, 3265, 7010, 5792, 57214, 5611, 7494, 2099, 5058, 2771, 124857, 3479, 28988, 9709, 5525, 4771, 150094, 5345, 4189, 5064, 84986, 8660, 10926, 1909, 4921, 983, 259, 5111, 2081, 55697, 84433, 1269, 8301, 2258, 4683, 6091, 440107, 55616, 5291, 2621, 6929, 5649, 718, 7529, 23376, 9135, 2956, 51065, 54922, 51176, 10276, 10954, 2321, 6722, 1017, 9695, 7158, 1164, 9922, 6717, 550…	0.250705
GO:0001561|fatty acid alpha-oxidation	6	1	0.166667	3.5427	5194	0.251141
GO:0001672|regulation of chromatin assembly or disassembly	6	1	0.166667	3.5427	6886	0.251141
GO:0002016|regulation of blood volume by renin-angiotensin	6	1	0.166667	3.5427	1636	0.251141
GO:0002551|mast cell chemotaxis	6	1	0.166667	3.5427	5293	0.251141
GO:0002634|regulation of germinal center formation	6	1	0.166667	3.5427	100	0.251141
GO:0002674|negative regulation of acute inflammatory response	6	1	0.166667	3.5427	55829	0.251141
GO:0002679|respiratory burst involved in defense response	6	1	0.166667	3.5427	5293	0.251141
GO:0003337|mesenchymal to epithelial transition involved in metanephros morphogenesis	6	1	0.166667	3.5427	1499	0.251141
GO:0006290|pyrimidine dimer repair	6	1	0.166667	3.5427	2067	0.251141
GO:0006449|regulation of translational termination	6	1	0.166667	3.5427	2107	0.251141
GO:0006534|cysteine metabolic process	6	1	0.166667	3.5427	1491	0.251141
GO:0006702|androgen biosynthetic process	6	1	0.166667	3.5427	6716	0.251141
GO:0006787|porphyrin-containing compound catabolic process	6	1	0.166667	3.5427	259	0.251141
GO:0007185|transmembrane receptor protein tyrosine phosphatase signaling pathway	6	1	0.166667	3.5427	5792	0.251141
GO:0007191|adenylate cyclase-activating dopamine receptor signaling pathway	6	1	0.166667	3.5427	2782	0.251141
GO:0008356|asymmetric cell division	6	1	0.166667	3.5427	10096	0.251141
GO:0010560|positive regulation of glycoprotein biosynthetic process	6	1	0.166667	3.5427	1499	0.251141
GO:0010715|regulation of extracellular matrix disassembly	6	1	0.166667	3.5427	4921	0.251141
GO:0010758|regulation of macrophage chemotaxis	6	1	0.166667	3.5427	57509	0.251141
GO:0010818|T cell chemotaxis	6	1	0.166667	3.5427	5293	0.251141
GO:0014820|tonic smooth muscle contraction	6	1	0.166667	3.5427	1909	0.251141
GO:0015825|L-serine transport	6	1	0.166667	3.5427	6510	0.251141
GO:0019695|choline metabolic process	6	1	0.166667	3.5427	43	0.251141
GO:0021516|dorsal spinal cord development	6	1	0.166667	3.5427	6886	0.251141
GO:0021534|cell proliferation in hindbrain	6	1	0.166667	3.5427	3479	0.251141
GO:0021561|facial nerve development	6	1	0.166667	3.5427	55558	0.251141
GO:0021785|branchiomotor neuron axon guidance	6	1	0.166667	3.5427	55558	0.251141
GO:0021859|pyramidal neuron differentiation	6	1	0.166667	3.5427	55558	0.251141
GO:0021860|pyramidal neuron development	6	1	0.166667	3.5427	55558	0.251141
GO:0021861|forebrain radial glial cell differentiation	6	1	0.166667	3.5427	51176	0.251141
GO:0021877|forebrain neuron fate commitment	6	1	0.166667	3.5427	8312	0.251141
GO:0021903|rostrocaudal neural tube patterning	6	1	0.166667	3.5427	2019	0.251141
GO:0021932|hindbrain radial glia guided cell migration	6	1	0.166667	3.5427	51176	0.251141
GO:0032000|positive regulation of fatty acid beta-oxidation	6	1	0.166667	3.5427	8660	0.251141
GO:0032261|purine nucleotide salvage	6	1	0.166667	3.5427	100	0.251141
GO:0032769|negative regulation of monooxygenase activity	6	1	0.166667	3.5427	1269	0.251141
GO:0032823|regulation of natural killer cell differentiation	6	1	0.166667	3.5427	2621	0.251141
GO:0033015|tetrapyrrole catabolic process	6	1	0.166667	3.5427	259	0.251141
GO:0033148|positive regulation of intracellular estrogen receptor signaling pathway	6	1	0.166667	3.5427	5058	0.251141
GO:0033700|phospholipid efflux	6	1	0.166667	3.5427	19	0.251141
GO:0034250|positive regulation of cellular amide metabolic process	6	1	0.166667	3.5427	8301	0.251141
GO:0034350|regulation of glial cell apoptotic process	6	1	0.166667	3.5427	2621	0.251141
GO:0035305|negative regulation of dephosphorylation	6	1	0.166667	3.5427	7529	0.251141
GO:0035330|regulation of hippo signaling	6	1	0.166667	3.5427	4771	0.251141
GO:0035434|copper ion transmembrane transport	6	1	0.166667	3.5427	1317	0.251141
GO:0035641|locomotory exploration behavior	6	1	0.166667	3.5427	7143	0.251141
GO:0036005|response to macrophage colony-stimulating factor	6	1	0.166667	3.5427	5138	0.251141
GO:0036006|cellular response to macrophage colony-stimulating factor stimulus	6	1	0.166667	3.5427	5138	0.251141
GO:0036149|phosphatidylinositol acyl-chain remodeling	6	1	0.166667	3.5427	81579	0.251141
GO:0036150|phosphatidylserine acyl-chain remodeling	6	1	0.166667	3.5427	81579	0.251141
GO:0036297|interstrand cross-link repair	6	1	0.166667	3.5427	2067	0.251141
GO:0040016|embryonic cleavage	6	1	0.166667	3.5427	5291	0.251141
GO:0042095|interferon-gamma biosynthetic process	6	1	0.166667	3.5427	10148	0.251141
GO:0042167|heme catabolic process	6	1	0.166667	3.5427	259	0.251141
GO:0042340|keratan sulfate catabolic process	6	1	0.166667	3.5427	3074	0.251141
GO:0042492|gamma-delta T cell differentiation	6	1	0.166667	3.5427	3714	0.251141
GO:0043497|regulation of protein heterodimerization activity	6	1	0.166667	3.5427	1854	0.251141
GO:0043568|positive regulation of insulin-like growth factor receptor signaling pathway	6	1	0.166667	3.5427	3479	0.251141
GO:0045072|regulation of interferon-gamma biosynthetic process	6	1	0.166667	3.5427	10148	0.251141
GO:0046149|pigment catabolic process	6	1	0.166667	3.5427	259	0.251141
GO:0048340|paraxial mesoderm morphogenesis	6	1	0.166667	3.5427	51176	0.251141
GO:0048843|negative regulation of axon extension involved in axon guidance	6	1	0.166667	3.5427	55558	0.251141
GO:0050746|regulation of lipoprotein metabolic process	6	1	0.166667	3.5427	55937	0.251141
GO:0050908|detection of light stimulus involved in visual perception	6	1	0.166667	3.5427	785	0.251141
GO:0050962|detection of light stimulus involved in sensory perception	6	1	0.166667	3.5427	785	0.251141
GO:0051156|glucose 6-phosphate metabolic process	6	1	0.166667	3.5427	2645	0.251141
GO:0051770|positive regulation of nitric-oxide synthase biosynthetic process	6	1	0.166667	3.5427	3791	0.251141
GO:0051974|negative regulation of telomerase activity	6	1	0.166667	3.5427	25913	0.251141
GO:0055094|response to lipoprotein particle	6	1	0.166667	3.5427	19	0.251141
GO:0060052|neurofilament cytoskeleton organization	6	1	0.166667	3.5427	6647	0.251141
GO:0060242|contact inhibition	6	1	0.166667	3.5427	5058	0.251141
GO:0060340|positive regulation of type I interferon-mediated signaling pathway	6	1	0.166667	3.5427	3665	0.251141
GO:0060462|lung lobe development	6	1	0.166667	3.5427	3479	0.251141
GO:0060463|lung lobe morphogenesis	6	1	0.166667	3.5427	3479	0.251141
GO:0060670|branching involved in labyrinthine layer morphogenesis	6	1	0.166667	3.5427	84870	0.251141
GO:0061003|positive regulation of dendritic spine morphogenesis	6	1	0.166667	3.5427	5649	0.251141
GO:0061316|canonical Wnt signaling pathway involved in heart development	6	1	0.166667	3.5427	1499	0.251141
GO:0070099|regulation of chemokine-mediated signaling pathway	6	1	0.166667	3.5427	6091	0.251141
GO:0070365|hepatocyte differentiation	6	1	0.166667	3.5427	79733	0.251141
GO:0070570|regulation of neuron projection regeneration	6	1	0.166667	3.5427	7143	0.251141
GO:0070633|transepithelial transport	6	1	0.166667	3.5427	65010	0.251141
GO:0071257|cellular response to electrical stimulus	6	1	0.166667	3.5427	5064	0.251141
GO:0071340|skeletal muscle acetylcholine-gated channel clustering	6	1	0.166667	3.5427	4038	0.251141
GO:0071380|cellular response to prostaglandin E stimulus	6	1	0.166667	3.5427	2782	0.251141
GO:0071474|cellular hyperosmotic response	6	1	0.166667	3.5427	7520	0.251141
GO:0071481|cellular response to X-ray	6	1	0.166667	3.5427	7520	0.251141
GO:0071624|positive regulation of granulocyte chemotaxis	6	1	0.166667	3.5427	1909	0.251141
GO:0071731|response to nitric oxide	6	1	0.166667	3.5427	1017	0.251141
GO:0085020|protein K6-linked ubiquitination	6	1	0.166667	3.5427	29089	0.251141
GO:0090023|positive regulation of neutrophil chemotaxis	6	1	0.166667	3.5427	1909	0.251141
GO:0090051|negative regulation of cell migration involved in sprouting angiogenesis	6	1	0.166667	3.5427	10014	0.251141
GO:0090084|negative regulation of inclusion body assembly	6	1	0.166667	3.5427	26278	0.251141
GO:0090244|Wnt signaling pathway involved in somitogenesis	6	1	0.166667	3.5427	8312	0.251141
GO:0097286|iron ion import	6	1	0.166667	3.5427	8301	0.251141
GO:0097531|mast cell migration	6	1	0.166667	3.5427	5293	0.251141
GO:0098657|import into cell	6	1	0.166667	3.5427	8301	0.251141
GO:0098722|asymmetric stem cell division	6	1	0.166667	3.5427	2258	0.251141
GO:1900025|negative regulation of substrate adhesion-dependent cell spreading	6	1	0.166667	3.5427	2039	0.251141
GO:1900221|regulation of beta-amyloid clearance	6	1	0.166667	3.5427	6722	0.251141
GO:1900409|positive regulation of cellular response to oxidative stress	6	1	0.166667	3.5427	6647	0.251141
GO:1902285|semaphorin-plexin signaling pathway involved in neuron projection guidance	6	1	0.166667	3.5427	55558	0.251141
GO:1902358|sulfate transmembrane transport	6	1	0.166667	3.5427	65010	0.251141
GO:1902624|positive regulation of neutrophil migration	6	1	0.166667	3.5427	1909	0.251141
[truncated: 2,909 more rows]

## Sheet: D. KEGG_ora_analysis
Pathway	Total.Members	Sig.Members	Percent.Sig	Fold.Enrichment	Sig.IDs	p.value
hsa03030|DNA replication	30	16	0.533333	10.4872	6117, 5111, 2237, 3978, 5422, 5557, 5558, 5424, 5426, 4172, 4175, 4176, 6118, 6119, 5984, 5982	8.85266e-14
hsa03430|Mismatch repair	20	10	0.5	9.83175	2956, 4436, 5984, 5982, 5111, 6117, 6118, 6119, 5424, 3978	1.10846e-08
hsa03420|Nucleotide excision repair	40	10	0.25	4.91588	6117, 6118, 6119, 2067, 5424, 5426, 5111, 5984, 5982, 3978	2.06864e-05
hsa03460|Fanconi anemia pathway	48	9	0.1875	3.68691	91442, 2175, 29089, 22909, 7156, 6117, 6118, 6119, 2067	0.000567558
hsa03440|Homologous recombination	23	6	0.26087	5.12961	4683, 6117, 6118, 6119, 5424, 7156	0.000784453
hsa04610|Complement and coagulation cascades	50	8	0.16	3.14616	2243, 2244, 2266, 5624, 1361, 5345, 718, 1675	0.00330914
hsa05213|Endometrial cancer	45	7	0.155556	3.05877	5293, 5291, 3265, 1499, 1495, 8312, 51176	0.00693073
hsa04110|Cell cycle	100	11	0.11	2.16299	1027, 1017, 10926, 983, 7529, 8243, 7272, 5111, 4172, 4175, 4176	0.0118642
hsa03410|Base excision repair	28	5	0.178571	3.51134	5111, 5424, 5426, 3978, 2237	0.0122228
hsa05210|Colorectal cancer	51	7	0.137255	2.69891	8312, 1499, 51176, 5293, 5291, 4436, 2956	0.0136705
hsa05215|Prostate cancer	76	9	0.118421	2.32857	1027, 1017, 3479, 5293, 5291, 1499, 51176, 3265, 6716	0.0140465
hsa00590|Arachidonic acid metabolism	29	5	0.172414	3.39026	81579, 151056, 5730, 2687, 2878	0.0141738
hsa04514|Cell adhesion molecules (CAMs)	64	8	0.125	2.45794	24146, 58494, 1003, 64101, 5792, 26047, 3655, 1002	0.0148411
hsa04360|Axon guidance	90	10	0.111111	2.18483	8633, 64101, 5058, 3265, 2771, 6091, 55558, 3985, 64218, 57556	0.0150921
hsa05217|Basal cell carcinoma	30	5	0.166667	3.27725	64399, 7476, 8312, 1499, 51176	0.0163238
hsa05200|Pathways in cancer	270	22	0.0814815	1.60221	1499, 1495, 8312, 51176, 7476, 2768, 2771, 2782, 3655, 5293, 5291, 1027, 1909, 3479, 2258, 3265, 1164, 1017, 4436, 2956, 2034, 64399	0.0174597
hsa05412|Arrhythmogenic right ventricular cardiomyopathy (ARVC)	42	6	0.142857	2.80907	3655, 1499, 51176, 785, 1495, 5318	0.0182214
hsa03060|Protein export	21	4	0.190476	3.74543	6729, 11231, 6734, 60559	0.0196606
hsa04550|Signaling pathways regulating pluripotency of stem cells	84	9	0.107143	2.1068	5293, 5291, 3626, 7476, 8312, 1499, 6929, 3265, 3479	0.0256062
hsa04151|PI3K-Akt signaling pathway	218	18	0.0825688	1.62359	2258, 3479, 2321, 3791, 7010, 3265, 131873, 5649, 7143, 3655, 2782, 5525, 2997, 1027, 1017, 7529, 5293, 5291	0.0269352
hsa04725|Cholinergic synapse	61	7	0.114754	2.25647	43, 2771, 2782, 3265, 818, 5293, 5291	0.0336502
hsa04960|Aldosterone-regulated sodium reabsorption	25	4	0.16	3.14616	9351, 3479, 5293, 5291	0.0354855
hsa04966|Collecting duct acid secretion	15	3	0.2	3.9327	760, 9550, 9296	0.0375029
hsa04141|Protein processing in endoplasmic reticulum	134	12	0.0895522	1.76091	11231, 6238, 5611, 51128, 9695, 51009, 7494, 2081, 84447, 55829, 6400, 9709	0.0384424
hsa00562|Inositol phosphate metabolism	52	6	0.115385	2.26887	55300, 8395, 23007, 5293, 5291, 79837	0.0465924
hsa04670|Leukocyte transendothelial migration	81	8	0.0987654	1.94207	58494, 1003, 24146, 5293, 5291, 1499, 1495, 2771	0.0519218
hsa00240|Pyrimidine metabolism	83	8	0.0963855	1.89528	5422, 5557, 5558, 5424, 5426, 7378, 1854, 7083	0.0584644
hsa04744|Phototransduction	8	2	0.25	4.91588	2782, 1259	0.0588541
hsa05218|Melanoma	42	5	0.119048	2.34089	2258, 3479, 3265, 5293, 5291	0.0597904
hsa04810|Regulation of actin cytoskeleton	144	12	0.0833333	1.63863	2258, 3655, 2768, 3265, 5293, 5291, 5058, 8395, 79837, 3985, 81624, 10092	0.0608088
hsa04510|Focal adhesion	146	12	0.0821918	1.61618	131873, 5649, 7143, 3655, 3479, 3791, 2321, 1499, 5293, 5291, 5058, 3265	0.0661469
hsa05203|Viral carcinogenesis	146	12	0.0821918	1.61618	3265, 7529, 5293, 5291, 1017, 983, 1027, 10014, 6722, 55697, 3665, 718	0.0661469
hsa04014|Ras signaling pathway	132	11	0.0833333	1.63863	2258, 3479, 2321, 3791, 7010, 2782, 3265, 5058, 5293, 5291, 81579	0.0708292
hsa04666|Fc gamma R-mediated phagocytosis	73	7	0.0958904	1.88554	5293, 5291, 10092, 5058, 3985, 8395, 55616	0.0758046
hsa05410|Hypertrophic cardiomyopathy (HCM)	45	5	0.111111	2.18483	3655, 70, 785, 1636, 3479	0.0761108
hsa04370|VEGF signaling pathway	46	5	0.108696	2.13734	3791, 9047, 3265, 5293, 5291	0.0820367
hsa04721|Synaptic vesicle cycle	33	4	0.121212	2.38346	163, 1173, 9296, 9550	0.0840262
hsa04022|cGMP-PKG signaling pathway	105	9	0.0857143	1.68544	1909, 2768, 6722, 1259, 5138, 2771, 8660, 5293, 5291	0.084406
hsa04390|Hippo signaling pathway	105	9	0.0857143	1.68544	4771, 654, 7476, 7529, 1499, 8312, 51176, 1495, 85407	0.084406
hsa04144|Endocytosis	169	13	0.0769231	1.51258	2321, 3791, 8395, 163, 1173, 3265, 137492, 27243, 30845, 8411, 9135, 55616, 9922	0.0867524
hsa05166|HTLV-I infection	169	13	0.0769231	1.51258	3265, 55697, 5111, 5424, 5426, 7476, 1499, 5293, 5291, 6722, 7494, 6929, 7015	0.0867524
hsa04916|Melanogenesis	61	6	0.0983607	1.93412	7476, 1499, 51176, 3265, 2771, 818	0.0876779
hsa05161|Hepatitis B	106	9	0.0849057	1.66954	7529, 5293, 5291, 3265, 5111, 9641, 3665, 1027, 1017	0.0883714
hsa00591|Linoleic acid metabolism	10	2	0.2	3.9327	81579, 151056	0.0885077
hsa03450|Non-homologous end-joining	10	2	0.2	3.9327	7520, 2237	0.0885077
hsa04614|Renin-angiotensin system	10	2	0.2	3.9327	1636, 2028	0.0885077
hsa04930|Type II diabetes mellitus	34	4	0.117647	2.31335	8660, 5293, 5291, 2645	0.0916219
hsa05150|Staphylococcus aureus infection	22	3	0.136364	2.68139	2266, 718, 1675	0.0980838
hsa04530|Tight junction	93	8	0.0860215	1.69148	24146, 58494, 2771, 1499, 3265, 1495, 134549, 6709	0.0987577
hsa04730|Long-term depression	35	4	0.114286	2.24726	3265, 2771, 2768, 3479	0.0995336
hsa05323|Rheumatoid arthritis	36	4	0.111111	2.18483	9296, 9550, 2321, 7010	0.107752
hsa04066|HIF-1 signaling pathway	80	7	0.0875	1.72056	3479, 5293, 5291, 818, 2321, 7010, 1027	0.110385
hsa05222|Small cell lung cancer	65	6	0.0923077	1.81509	1164, 1017, 3655, 5293, 5291, 1027	0.110756
hsa04974|Protein digestion and absorption	51	5	0.0980392	1.92779	1361, 6510, 340024, 131873, 1305	0.115167
hsa05214|Glioma	51	5	0.0980392	1.92779	3479, 818, 3265, 5293, 5291	0.115167
hsa04114|Oocyte meiosis	81	7	0.0864198	1.69932	3479, 7529, 983, 1017, 8243, 5525, 818	0.115915
hsa04914|Progesterone-mediated oocyte maturation	66	6	0.0909091	1.78759	5293, 5291, 2771, 1017, 983, 3479	0.11697
hsa00592|alpha-Linolenic acid metabolism	12	2	0.166667	3.27725	81579, 151056	0.121542
hsa04012|ErbB signaling pathway	68	6	0.0882353	1.73502	818, 5058, 3265, 5293, 5291, 1027	0.129908
hsa04917|Prolactin signaling pathway	53	5	0.0943396	1.85505	5293, 5291, 3265, 2099, 2645	0.129968
hsa04973|Carbohydrate digestion and absorption	25	3	0.12	2.35962	6476, 5293, 5291	0.131381
hsa04975|Fat digestion and absorption	25	3	0.12	2.35962	81579, 4547, 19	0.131381
hsa00524|Butirosin and neomycin biosynthesis	3	1	0.333333	6.5545	2645	0.144973
hsa05230|Central carbon metabolism in cancer	55	5	0.0909091	1.78759	2645, 6510, 3265, 5293, 5291	0.145586
hsa04024|cAMP signaling pathway	119	9	0.0756303	1.48716	1909, 2771, 610, 1259, 818, 5058, 5293, 5291, 64399	0.149682
hsa04261|Adrenergic signaling in cardiomyocytes	87	7	0.0804598	1.58212	785, 818, 5525, 70, 2771, 5293, 5291	0.152019
hsa04310|Wnt signaling pathway	87	7	0.0804598	1.58212	7476, 11197, 85407, 1499, 8312, 51176, 818	0.152019
hsa04978|Mineral absorption	27	3	0.111111	2.18483	65010, 340024, 1317	0.155476
hsa05216|Thyroid cancer	27	3	0.111111	2.18483	3265, 1499, 51176	0.155476
hsa00450|Selenocompound metabolism	14	2	0.142857	2.80907	1491, 22929	0.157003
hsa05162|Measles	73	6	0.0821918	1.61618	5293, 5291, 9641, 3665, 1017, 1027	0.165067
hsa04015|Rap1 signaling pathway	139	10	0.0719424	1.41464	2258, 3479, 2321, 3791, 7010, 1499, 2771, 5293, 5291, 3265	0.167752
hsa05211|Renal cell carcinoma	58	5	0.0862069	1.69513	2034, 5293, 5291, 3265, 5058	0.170429
hsa00511|Other glycan degradation	15	2	0.133333	2.6218	3074, 57704	0.175388
hsa04961|Endocrine and other factor-regulated calcium reabsorption	29	3	0.103448	2.03416	2099, 163, 1173	0.180818
hsa00430|Taurine and hypotaurine metabolism	4	1	0.25	4.91588	2687	0.188487
hsa00910|Nitrogen metabolism	4	1	0.25	4.91588	760	0.188487
hsa04950|Maturity onset diabetes of the young	16	2	0.125	2.45794	2645, 168620	0.19409
hsa04520|Adherens junction	61	5	0.0819672	1.61176	1499, 1495, 5787, 5792, 51176	0.196792
hsa04070|Phosphatidylinositol signaling system	62	5	0.0806452	1.58577	55300, 8395, 79837, 5293, 5291	0.205881
hsa05100|Bacterial invasion of epithelial cells	62	5	0.0806452	1.58577	1499, 1495, 5293, 5291, 10092	0.205881
hsa05142|Chagas disease (American trypanosomiasis)	62	5	0.0806452	1.58577	718, 1636, 2771, 5293, 5291	0.205881
hsa00230|Purine metabolism	130	9	0.0692308	1.36132	9615, 1716, 5422, 5557, 5558, 5424, 5426, 5138, 100	0.214464
hsa05221|Acute myeloid leukemia	47	4	0.0851064	1.67349	5293, 5291, 3265, 51176	0.215015
hsa05223|Non-small cell lung cancer	47	4	0.0851064	1.67349	5293, 5291, 3265, 27436	0.215015
hsa00460|Cyanoamino acid metabolism	5	1	0.2	3.9327	2687	0.229797
hsa00062|Fatty acid elongation	18	2	0.111111	2.18483	64834, 51144	0.232135
hsa05414|Dilated cardiomyopathy	49	4	0.0816327	1.60518	3655, 70, 785, 3479	0.237049
hsa05205|Proteoglycans in cancer	151	10	0.0662252	1.30222	3265, 2099, 5058, 5293, 5291, 818, 3479, 1499, 3791, 7476	0.237209
hsa04650|Natural killer cell mediated cytotoxicity	50	4	0.08	1.57308	5058, 5293, 5291, 3265	0.248263
hsa00500|Starch and sucrose metabolism	35	3	0.0857143	1.68544	6476, 2645, 2997	0.262077
hsa04071|Sphingolipid signaling pathway	85	6	0.0705882	1.38801	5525, 5293, 5291, 2771, 3265, 2768	0.2628
hsa05160|Hepatitis C	85	6	0.0705882	1.38801	24146, 9641, 3665, 3265, 5293, 5291	0.2628
hsa00603|Glycosphingolipid biosynthesis - globo series	6	1	0.166667	3.27725	3074	0.269013
hsa00750|Vitamin B6 metabolism	6	1	0.166667	3.27725	29968	0.269013
hsa00052|Galactose metabolism	20	2	0.1	1.96635	2645, 6476	0.270589
hsa04512|ECM-receptor interaction	52	4	0.0769231	1.51258	131873, 5649, 7143, 3655	0.271018
hsa05120|Epithelial cell signaling in Helicobacter pylori infection	52	4	0.0769231	1.51258	58494, 5058, 9296, 9550	0.271018
hsa04611|Platelet activation	86	6	0.0697674	1.37187	2243, 2244, 2266, 2771, 5293, 5291	0.271585
hsa04660|T cell receptor signaling pathway	69	5	0.0724638	1.42489	5058, 3265, 84433, 5293, 5291	0.272875
hsa04915|Estrogen signaling pathway	69	5	0.0724638	1.42489	2099, 3265, 5293, 5291, 2771	0.272875
hsa04068|FoxO signaling pathway	104	7	0.0673077	1.32351	3479, 8660, 5293, 5291, 3265, 1017, 1027	0.276722
hsa04115|p53 signaling pathway	53	4	0.0754717	1.48404	1017, 983, 3479, 3732	0.282532
hsa04921|Oxytocin signaling pathway	88	6	0.0681818	1.34069	3265, 785, 818, 2771, 5293, 5291	0.289364
hsa04971|Gastric acid secretion	37	3	0.0810811	1.59434	818, 2771, 760	0.29021
hsa04662|B cell receptor signaling pathway	54	4	0.0740741	1.45656	3265, 84433, 5293, 5291	0.29412
hsa00564|Glycerophospholipid metabolism	72	5	0.0694444	1.36552	129642, 81579, 151056, 43, 23761	0.302932
hsa04910|Insulin signaling pathway	108	7	0.0648148	1.27449	8660, 5293, 5291, 2997, 2645, 3265, 5792	0.309427
hsa04620|Toll-like receptor signaling pathway	56	4	0.0714286	1.40454	5293, 5291, 3665, 9641	0.317469
hsa00520|Amino sugar and nucleotide sugar metabolism	39	3	0.0769231	1.51258	3074, 2645, 4351	0.318551
hsa04260|Cardiac muscle contraction	40	3	0.075	1.47476	785, 70, 1327	0.332747
hsa05220|Chronic myeloid leukemia	61	4	0.0655738	1.28941	5293, 5291, 1027, 3265	0.37629
hsa00140|Steroid hormone biosynthesis	26	2	0.0769231	1.51258	6716, 51144	0.384284
hsa05164|Influenza A	99	6	0.0606061	1.19173	5611, 9641, 5293, 5291, 3665, 5045	0.390207
hsa04062|Chemokine signaling pathway	100	6	0.06	1.17981	2771, 3265, 5293, 5291, 5058, 2782	0.399476
hsa04340|Hedgehog signaling pathway	27	2	0.0740741	1.45656	7476, 64399	0.402588
hsa04664|Fc epsilon RI signaling pathway	45	3	0.0666667	1.3109	5293, 5291, 3265	0.403234
hsa00790|Folate biosynthesis	10	1	0.1	1.96635	249	0.406979
hsa04750|Inflammatory mediator regulation of TRP channels	64	4	0.0625	1.22897	818, 5293, 5291, 3479	0.411454
hsa05032|Morphine addiction	46	3	0.0652174	1.2824	2771, 2782, 5138	0.417119
hsa04152|AMPK signaling pathway	102	6	0.0588235	1.15668	2997, 5525, 3479, 8660, 5293, 5291	0.417988
hsa04723|Retrograde endocannabinoid signaling	47	3	0.0638298	1.25512	57406, 2771, 2782	0.430899
hsa04145|Phagosome	85	5	0.0588235	1.15668	8411, 9296, 9550, 718, 78989	0.436111
hsa00120|Primary bile acid biosynthesis	11	1	0.0909091	1.78759	51302	0.43721
hsa00604|Glycosphingolipid biosynthesis - ganglio series	11	1	0.0909091	1.78759	3074	0.43721
hsa04913|Ovarian steroidogenesis	29	2	0.0689655	1.3561	3479, 654	0.438397
hsa04150|mTOR signaling pathway	48	3	0.0625	1.22897	3479, 5293, 5291	0.444561
hsa00983|Drug metabolism - other enzymes	30	2	0.0666667	1.3109	7378, 7083	0.455863
hsa05134|Legionellosis	30	2	0.0666667	1.3109	718, 51128	0.455863
hsa00565|Ether lipid metabolism	31	2	0.0645161	1.26861	81579, 151056	0.473013
hsa02010|ABC transporters	31	2	0.0645161	1.26861	19, 10060	0.473013
hsa04623|Cytosolic DNA-sensing pathway	31	2	0.0645161	1.26861	9641, 3665	0.473013
hsa04713|Circadian entrainment	51	3	0.0588235	1.15668	818, 2771, 2782	0.484731
hsa04972|Pancreatic secretion	51	3	0.0588235	1.15668	1361, 81579, 760	0.484731
hsa04742|Taste transduction	13	1	0.0769231	1.51258	2782	0.493148
hsa04724|Glutamatergic synapse	52	3	0.0576923	1.13443	2918, 2771, 2782	0.497816
hsa05231|Choline metabolism in cancer	72	4	0.0555556	1.09242	3265, 5293, 5291, 8395	0.502589
hsa04919|Thyroid hormone signaling pathway	92	5	0.0543478	1.06867	3265, 2099, 1499, 5293, 5291	0.506078
hsa00480|Glutathione metabolism	33	2	0.0606061	1.19173	2687, 2878	0.50632
hsa00260|Glycine, serine and threonine metabolism	34	2	0.0588235	1.15668	29968, 1491	0.522456
hsa04922|Glucagon signaling pathway	74	4	0.0540541	1.06289	150094, 818, 2997, 2645	0.524452
hsa05145|Toxoplasmosis	74	4	0.0540541	1.06289	3655, 2771, 5293, 5291	0.524452
hsa04726|Serotonergic synapse	56	3	0.0535714	1.0534	2771, 2782, 3265	0.548406
hsa04932|Non-alcoholic fatty liver disease (NAFLD)	117	6	0.0512821	1.00838	8660, 5293, 5291, 2081, 7494, 1327	0.552442
hsa04728|Dopaminergic synapse	77	4	0.0519481	1.02148	818, 2771, 2782, 5525	0.556362
hsa00670|One carbon pool by folate	16	1	0.0625	1.22897	10797	0.566847
hsa04740|Olfactory transduction	16	1	0.0625	1.22897	818	0.566847
hsa04964|Proximal tubule bicarbonate reclamation	16	1	0.0625	1.22897	760	0.566847
hsa04330|Notch signaling pathway	37	2	0.0540541	1.06289	3714, 84441	0.568711
hsa04720|Long-term potentiation	37	2	0.0540541	1.06289	818, 3265	0.568711
hsa05110|Vibrio cholerae infection	37	2	0.0540541	1.06289	9296, 9550	0.568711
hsa04622|RIG-I-like receptor signaling pathway	38	2	0.0526316	1.03492	9641, 3665	0.583396
hsa04060|Cytokine-cytokine receptor interaction	80	4	0.05	0.983175	3626, 57007, 2321, 3791	0.587105
hsa00531|Glycosaminoglycan degradation	17	1	0.0588235	1.15668	3074	0.58896
hsa01040|Biosynthesis of unsaturated fatty acids	17	1	0.0588235	1.15668	51144	0.58896
hsa04010|MAPK signaling pathway	163	8	0.0490798	0.96508	785, 2768, 2258, 3265, 6722, 4137, 5058, 1850	0.594615
hsa05169|Epstein-Barr virus infection	143	7	0.048951	0.962549	983, 7529, 10014, 1027, 1017, 5293, 5291	0.59793
hsa04540|Gap junction	61	3	0.0491803	0.967058	2771, 3265, 983	0.607269
hsa05130|Pathogenic Escherichia coli infection	40	2	0.05	0.983175	10092, 1499	0.611658
hsa00970|Aminoacyl-tRNA biosynthesis	41	2	0.0487805	0.959195	6897, 833	0.625234
hsa04727|GABAergic synapse	41	2	0.0487805	0.959195	2771, 2782	0.625234
hsa00900|Terpenoid backbone biosynthesis	19	1	0.0526316	1.03492	51449	0.629873
hsa04977|Vitamin digestion and absorption	19	1	0.0526316	1.03492	151056	0.629873
hsa05034|Alcoholism	85	4	0.0470588	0.925342	10014, 2771, 2782, 3265	0.635502
hsa05168|Herpes simplex infection	108	5	0.0462963	0.910348	3665, 9641, 718, 983, 1017	0.650433
hsa05133|Pertussis	43	2	0.0465116	0.914582	718, 2771	0.651281
hsa05340|Primary immunodeficiency	21	1	0.047619	0.936357	100	0.66673
hsa04911|Insulin secretion	45	2	0.0444444	0.873934	2645, 818	0.675876
hsa04722|Neurotrophin signaling pathway	91	4	0.043956	0.86433	3265, 5293, 5291, 818	0.688561
hsa04270|Vascular smooth muscle contraction	70	3	0.0428571	0.842722	1909, 81579, 2768	0.699777
hsa00250|Alanine, aspartate and glutamate metabolism	25	1	0.04	0.78654	84706	0.729842
hsa00051|Fructose and mannose metabolism	26	1	0.0384615	0.756289	4351	0.743665
hsa05020|Prion diseases	26	1	0.0384615	0.756289	6647	0.743665
hsa04640|Hematopoietic cell lineage	28	1	0.0357143	0.702268	3655	0.769233
hsa05030|Cocaine addiction	28	1	0.0357143	0.702268	2771	0.769233
hsa04350|TGF-beta signaling pathway	55	2	0.0363636	0.715037	654, 3626	0.778377
hsa05212|Pancreatic cancer	56	2	0.0357143	0.702268	5293, 5291	0.786894
hsa04380|Osteoclast differentiation	81	3	0.037037	0.728278	5293, 5291, 8878	0.789285
hsa00270|Cysteine and methionine metabolism	30	1	0.0333333	0.65545	1491	0.792262
hsa00620|Pyruvate metabolism	30	1	0.0333333	0.65545	3029	0.792262
hsa05219|Bladder cancer	30	1	0.0333333	0.65545	3265	0.792262
hsa05146|Amoebiasis	57	2	0.0350877	0.689948	5293, 5291	0.795124
hsa00860|Porphyrin and chlorophyll metabolism	31	1	0.0322581	0.634307	1356	0.802903
hsa04962|Vasopressin-regulated water reabsorption	31	1	0.0322581	0.634307	140735	0.802903
hsa05014|Amyotrophic lateral sclerosis (ALS)	31	1	0.0322581	0.634307	6647	0.802903
hsa04210|Apoptosis	60	2	0.0333333	0.65545	5293, 5291	0.818155
hsa05202|Transcriptional misregulation in cancer	110	4	0.0363636	0.715037	6929, 1027, 3479, 2321	0.819758
hsa04080|Neuroactive ligand-receptor interaction	86	3	0.0348837	0.685936	1909, 1269, 2918	0.822046
hsa04912|GnRH signaling pathway	61	2	0.0327869	0.644705	818, 3265	0.825304
hsa00600|Sphingolipid metabolism	37	1	0.027027	0.531446	57704	0.856274
hsa05031|Amphetamine addiction	37	1	0.027027	0.531446	818	0.856274
hsa03015|mRNA surveillance pathway	67	2	0.0298507	0.58697	2107, 5525	0.863139
hsa05152|Tuberculosis	94	3	0.0319149	0.627559	818, 718, 8411	0.865448
hsa05206|MicroRNAs in cancer	120	4	0.0333333	0.65545	1027, 3265, 8660, 7143	0.868271
hsa00010|Glycolysis / Gluconeogenesis	40	1	0.025	0.491588	2645	0.877288
hsa00561|Glycerolipid metabolism	41	1	0.0243902	0.479598	129642	0.883589
hsa04146|Peroxisome	72	2	0.0277778	0.546209	5194, 6647	0.88879
hsa05140|Leishmaniasis	43	1	0.0232558	0.457291	718	0.895242
hsa00190|Oxidative phosphorylation	102	3	0.0294118	0.578338	1327, 9296, 9550	0.899294
hsa04918|Thyroid hormone synthesis	45	1	0.0222222	0.436967	2878	0.905733
hsa05322|Systemic lupus erythematosus	45	1	0.0222222	0.436967	718	0.905733
hsa04630|Jak-STAT signaling pathway	77	2	0.025974	0.51074	5293, 5291	0.909938
hsa04976|Bile secretion	46	1	0.0217391	0.427468	760	0.91058
hsa05016|Huntington's disease	134	4	0.0298507	0.58697	163, 1173, 6647, 1327	0.917182
hsa04668|TNF signaling pathway	80	2	0.025	0.491588	5293, 5291	0.920761
hsa05131|Shigellosis	49	1	0.0204082	0.401296	10092	0.923681
hsa03010|Ribosome	116	3	0.0258621	0.508539	6189, 51065, 9045	0.940624
hsa04920|Adipocytokine signaling pathway	54	1	0.0185185	0.364139	8660	0.941407
hsa05132|Salmonella infection	54	1	0.0185185	0.364139	10092	0.941407
hsa05010|Alzheimer's disease	119	3	0.0252101	0.495719	1327, 2081, 4137	0.947146
hsa04064|NF-kappa B signaling pathway	58	1	0.0172414	0.339026	84433	0.952585
hsa04020|Calcium signaling pathway	93	2	0.0215054	0.422871	1909, 818	0.95502
hsa04142|Lysosome	103	2	0.0194175	0.381816	1510, 3074	0.97122
hsa05012|Parkinson's disease	107	2	0.0186916	0.367542	2771, 1327	0.975984
hsa03013|RNA transport	130	2	0.0153846	0.302515	23165, 8086	0.991701
hsa04120|Ubiquitin mediated proteolysis	109	1	0.00917431	0.180399	84447	0.99687
hsa00020|Citrate cycle (TCA cycle)	28	0	0	0		1
hsa00030|Pentose phosphate pathway	17	0	0	0		1
hsa00040|Pentose and glucuronate interconversions	22	0	0	0		1
hsa00053|Ascorbate and aldarate metabolism	15	0	0	0		1
hsa00061|Fatty acid biosynthesis	10	0	0	0		1
hsa00071|Fatty acid degradation	30	0	0	0		1
hsa00072|Synthesis and degradation of ketone bodies	5	0	0	0		1
hsa00100|Steroid biosynthesis	15	0	0	0		1
hsa00130|Ubiquinone and other terpenoid-quinone biosynthesis	9	0	0	0		1
hsa00232|Caffeine metabolism	2	0	0	0		1
hsa00280|Valine, leucine and isoleucine degradation	38	0	0	0		1
hsa00290|Valine, leucine and isoleucine biosynthesis	2	0	0	0		1
hsa00300|Lysine biosynthesis	2	0	0	0		1
hsa00310|Lysine degradation	47	0	0	0		1
hsa00330|Arginine and proline metabolism	39	0	0	0		1
hsa00340|Histidine metabolism	13	0	0	0		1
hsa00350|Tyrosine metabolism	19	0	0	0		1
hsa00360|Phenylalanine metabolism	12	0	0	0		1
hsa00380|Tryptophan metabolism	28	0	0	0		1
hsa00400|Phenylalanine, tyrosine and tryptophan biosynthesis	5	0	0	0		1
hsa00410|beta-Alanine metabolism	21	0	0	0		1
hsa00471|D-Glutamine and D-glutamate metabolism	2	0	0	0		1
hsa00472|D-Arginine and D-ornithine metabolism	1	0	0	0		1
hsa00510|N-Glycan biosynthesis	41	0	0	0		1
hsa00512|Mucin type O-Glycan biosynthesis	13	0	0	0		1
hsa00514|Other types of O-glycan biosynthesis	22	0	0	0		1
hsa00532|Glycosaminoglycan biosynthesis - chondroitin sulfate / dermatan sulfate	17	0	0	0		1
hsa00533|Glycosaminoglycan biosynthesis - keratan sulfate	8	0	0	0		1
hsa00534|Glycosaminoglycan biosynthesis - heparan sulfate / heparin	17	0	0	0		1
hsa00563|Glycosylphosphatidylinositol(GPI)-anchor biosynthesis	20	0	0	0		1
hsa00601|Glycosphingolipid biosynthesis - lacto and neolacto series	11	0	0	0		1
hsa00630|Glyoxylate and dicarboxylate metabolism	23	0	0	0		1
hsa00640|Propanoate metabolism	24	0	0	0		1
hsa00650|Butanoate metabolism	15	0	0	0		1
hsa00730|Thiamine metabolism	4	0	0	0		1
hsa00740|Riboflavin metabolism	7	0	0	0		1
hsa00760|Nicotinate and nicotinamide metabolism	13	0	0	0		1
hsa00770|Pantothenate and CoA biosynthesis	11	0	0	0		1
hsa00780|Biotin metabolism	3	0	0	0		1
hsa00785|Lipoic acid metabolism	3	0	0	0		1
hsa00830|Retinol metabolism	24	0	0	0		1
hsa00920|Sulfur metabolism	6	0	0	0		1
hsa00980|Metabolism of xenobiotics by cytochrome P450	29	0	0	0		1
hsa00982|Drug metabolism - cytochrome P450	26	0	0	0		1
hsa03008|Ribosome biogenesis in eukaryotes	65	0	0	0		1
hsa03018|RNA degradation	62	0	0	0		1
hsa03020|RNA polymerase	26	0	0	0		1
hsa03022|Basal transcription factors	36	0	0	0		1
hsa03040|Spliceosome	116	0	0	0		1
hsa03050|Proteasome	39	0	0	0		1
hsa03320|PPAR signaling pathway	51	0	0	0		1
hsa04122|Sulfur relay system	8	0	0	0		1
hsa04130|SNARE interactions in vesicular transport	30	0	0	0		1
hsa04140|Regulation of autophagy	23	0	0	0		1
hsa04320|Dorso-ventral axis formation	15	0	0	0		1
hsa04612|Antigen processing and presentation	31	0	0	0		1
hsa04621|NOD-like receptor signaling pathway	34	0	0	0		1
hsa04672|Intestinal immune network for IgA production	14	0	0	0		1
hsa04710|Circadian rhythm	24	0	0	0		1
hsa04940|Type I diabetes mellitus	9	0	0	0		1
hsa04970|Salivary secretion	43	0	0	0		1
hsa05033|Nicotine addiction	6	0	0	0		1
hsa05143|African trypanosomiasis	14	0	0	0		1
hsa05144|Malaria	21	0	0	0		1
hsa05204|Chemical carcinogenesis	33	0	0	0		1
hsa05310|Asthma	6	0	0	0		1
hsa05320|Autoimmune thyroid disease	9	0	0	0		1
hsa05321|Inflammatory bowel disease (IBD)	28	0	0	0		1
hsa05330|Allograft rejection	6	0	0	0		1
hsa05332|Graft-versus-host disease	6	0	0	0		1
hsa05416|Viral myocarditis	27	0	0	0		1

## Sheet: E. Reactome_ora_analysis
Pathway	Total.Members	Sig.Members	Percent.Sig	Fold.Enrichment	Sig.IDs	p.value
DNA strand elongation	27	16	0.592593	10.0594	6117, 6119, 3978, 5111, 4175, 51659, 5422, 6118, 4172, 4176, 2237, 5558, 5424, 5982, 5557, 5984	9.45597e-14
Extension of Telomeres	22	14	0.636364	10.8024	6118, 5982, 3978, 6119, 5557, 6117, 5558, 5111, 7015, 5426, 5984, 2237, 5422, 5424	8.81421e-13
Telomere C-strand (Lagging Strand) Synthesis	20	13	0.65	11.0339	5557, 5422, 5984, 3978, 6119, 5558, 5111, 6117, 5424, 2237, 5426, 6118, 5982	4.03217e-12
Lagging Strand Synthesis	18	12	0.666667	11.3168	3978, 5982, 5424, 5984, 6119, 5422, 5557, 2237, 6117, 5558, 6118, 5111	1.81491e-11
Processive synthesis on the lagging strand	13	10	0.769231	13.0579	5557, 6118, 3978, 6119, 5422, 5111, 5424, 2237, 5558, 6117	1.02876e-10
Chromosome Maintenance	53	18	0.339623	5.76516	5984, 5426, 6117, 5424, 3978, 55839, 5557, 6118, 79172, 5982, 2237, 5422, 5111, 6119, 5558, 25913, 7015, 401541	3.95897e-10
Telomere Maintenance	36	15	0.416667	7.073	5422, 5558, 5984, 6118, 5557, 3978, 2237, 5426, 5982, 6117, 6119, 5424, 7015, 25913, 5111	4.26846e-10
Removal of the Flap Intermediate	12	9	0.75	12.7314	5424, 5422, 6118, 5557, 5558, 5111, 6119, 6117, 2237	1.39355e-09
Activation of the pre-replicative complex	27	12	0.444444	7.54454	5558, 5557, 4175, 6118, 6119, 6117, 5426, 4172, 4176, 5422, 10926, 1017	1.05325e-08
Gap-filling DNA repair synthesis and ligation in GG-NER	14	9	0.642857	10.9126	6119, 5424, 5984, 5426, 5982, 6118, 3978, 5111, 6117	1.14184e-08
Gap-filling DNA repair synthesis and ligation in TC-NER	14	9	0.642857	10.9126	3978, 5426, 5111, 5982, 6119, 6118, 6117, 5424, 5984	1.14184e-08
Processive synthesis on the C-strand of the telomere	9	7	0.777778	13.2029	6117, 6118, 5424, 5111, 6119, 2237, 3978	7.36415e-08
DNA Replication	87	20	0.229885	3.90235	5424, 5982, 1027, 4175, 5557, 4176, 4172, 6118, 2237, 1017, 5426, 3978, 5984, 5558, 5422, 5111, 6119, 51659, 6117, 10926	7.92345e-08
Repair synthesis for gap-filling by DNA polymerase in TC-NER	13	8	0.615385	10.4463	5111, 6117, 6119, 5424, 6118, 5984, 5982, 5426	1.28912e-07
Repair synthesis of patch ~27-30 bases long by DNA polymerase	13	8	0.615385	10.4463	5982, 5984, 5424, 5111, 6119, 6117, 5426, 6118	1.28912e-07
Synthesis of DNA	83	19	0.228916	3.88589	4175, 1027, 5982, 4172, 5557, 6118, 5424, 4176, 5558, 5426, 5984, 6119, 2237, 3978, 5111, 1017, 51659, 6117, 5422	1.82711e-07
Removal of the Flap Intermediate from the C-strand	8	6	0.75	12.7314	5111, 6119, 5424, 2237, 6117, 6118	9.97293e-07
G2/M Checkpoints	39	12	0.307692	5.22314	983, 6119, 5984, 1017, 10926, 6117, 5982, 6118, 4172, 4176, 4175, 5810	1.25316e-06
Leading Strand Synthesis	12	7	0.583333	9.9022	5424, 5422, 5984, 5982, 5558, 5111, 5557	1.38885e-06
Polymerase switching	12	7	0.583333	9.9022	5982, 5424, 5984, 5558, 5422, 5111, 5557	1.38885e-06
Polymerase switching on the C-strand of the telomere	12	7	0.583333	9.9022	5557, 5422, 5558, 5424, 5111, 5982, 5984	1.38885e-06
Activation of ATR in response to replication stress	33	11	0.333333	5.6584	4176, 6119, 4175, 10926, 6117, 1017, 6118, 5982, 5984, 5810, 4172	1.44011e-06
S Phase	104	20	0.192308	3.26446	5982, 3978, 5984, 51659, 8243, 1017, 1027, 5557, 6118, 4176, 4175, 6117, 5111, 4172, 5424, 5426, 2237, 5558, 5422, 6119	1.71771e-06
Global Genomic NER (GG-NER)	30	10	0.333333	5.6584	6118, 5426, 5424, 5982, 2067, 5984, 3978, 5111, 6117, 6119	4.41305e-06
DNA Repair	93	17	0.182796	3.10299	4683, 7158, 2237, 2175, 2067, 6118, 5982, 5984, 29089, 6119, 6117, 5424, 5111, 91442, 3978, 5426, 7520	2.14635e-05
Homologous Recombination Repair	13	6	0.461538	7.83471	7158, 6118, 4683, 3978, 6117, 6119	4.75082e-05
Homologous recombination repair of replication-independent double-strand breaks	13	6	0.461538	7.83471	4683, 3978, 7158, 6119, 6118, 6117	4.75082e-05
Cell Cycle	413	44	0.106538	1.8085	7156, 4175, 4176, 11004, 11190, 8086, 2237, 5426, 1017, 57405, 10926, 55125, 4683, 5525, 5424, 79172, 10844, 23165, 5111, 5984, 85378, 3796, 51659, 8615, 4172, 5982, 6118, 1027, 983, 5810, 3978, 54892, 6119, 5558, 7015, 8243, 55839, 401541, 114791, 5422, 10112, 5557, 6117, 25913	4.85419e-05
Double-Strand Break Repair	19	7	0.368421	6.25402	6118, 7158, 4683, 6119, 3978, 6117, 7520	6.17609e-05
Transcription-coupled NER (TC-NER)	40	10	0.25	4.2438	6118, 2067, 6119, 5426, 5424, 5984, 5111, 3978, 5982, 6117	7.36763e-05
Cell Cycle, Mitotic	368	39	0.105978	1.799	11190, 23165, 57405, 401541, 79172, 10844, 6117, 8086, 54892, 6119, 10112, 11004, 5557, 4176, 4175, 8615, 51659, 8243, 5982, 85378, 5426, 4172, 5422, 5984, 1017, 3796, 114791, 10926, 983, 2237, 55125, 55839, 5424, 5111, 5525, 1027, 3978, 6118, 5558	0.000157059
DNA replication initiation	6	4	0.666667	11.3168	5426, 5557, 5422, 5558	0.000160481
Telomere C-strand synthesis initiation	6	4	0.666667	11.3168	5422, 5558, 5557, 5426	0.000160481
Processing of DNA double-strand break ends	3	3	1	16.9752	6118, 6119, 6117	0.000202055
Nucleotide Excision Repair	45	10	0.222222	3.77227	5424, 2067, 6117, 6118, 5111, 3978, 6119, 5426, 5984, 5982	0.000213453
G1/S Transition	93	15	0.16129	2.73794	6117, 5557, 1017, 5426, 5422, 6118, 1027, 4176, 4172, 4175, 5558, 5111, 983, 10926, 6119	0.000286806
DNA Replication Pre-Initiation	69	12	0.173913	2.95221	5558, 5426, 10926, 4175, 1017, 6119, 5557, 4176, 4172, 6117, 5422, 6118	0.000578431
M/G1 Transition	69	12	0.173913	2.95221	4172, 4175, 6117, 5557, 5422, 6119, 5558, 5426, 10926, 6118, 4176, 1017	0.000578431
Unwinding of DNA	9	4	0.444444	7.54454	4175, 4172, 4176, 51659	0.00116993
Assembly of the RAD51-ssDNA nucleoprotein complex	5	3	0.6	10.1851	6118, 6117, 6119	0.00184818
IRE1alpha activates chaperones	40	8	0.2	3.39504	10954, 2081, 6734, 9695, 84447, 7494, 5611, 4189	0.0019144
Mitotic G1-G1/S phases	113	15	0.132743	2.25335	4172, 10926, 5426, 6119, 1017, 5557, 4175, 5558, 1027, 983, 5422, 6117, 5111, 6118, 4176	0.00229873
Common Pathway	11	4	0.363636	6.1728	2266, 2244, 2243, 5624	0.0027892
Unfolded Protein Response (UPR)	52	9	0.173077	2.93802	2081, 7494, 9695, 10954, 84447, 9709, 4189, 6734, 5611	0.00290792
Mitotic M-M/G1 phases	253	26	0.102767	1.74449	4172, 10926, 5426, 79172, 11004, 401541, 8086, 983, 10112, 5558, 1017, 57405, 3796, 6119, 4175, 6118, 5422, 5557, 8615, 6117, 4176, 23165, 54892, 8243, 5525, 55839	0.00329908
Homologous DNA pairing and strand exchange	6	3	0.5	8.4876	6119, 6118, 6117	0.00353589
Presynaptic phase of homologous DNA pairing and strand exchange	6	3	0.5	8.4876	6117, 6119, 6118	0.00353589
Removal of DNA patch containing abasic residue	13	4	0.307692	5.22314	5424, 2237, 3978, 5111	0.00550316
Resolution of AP sites via the multiple-nucleotide patch replacement pathway	13	4	0.307692	5.22314	5111, 3978, 2237, 5424	0.00550316
SOS-mediated signalling	13	4	0.307692	5.22314	7529, 983, 8660, 3265	0.00550316
Meiotic recombination	29	6	0.206897	3.51211	6118, 1017, 6119, 4683, 6117, 7156	0.00592336
Meiosis	48	8	0.166667	2.8292	8243, 25913, 4683, 7156, 6117, 6118, 1017, 6119	0.00624765
MHC class II antigen presentation	80	11	0.1375	2.33409	6712, 140735, 1510, 11004, 163, 10112, 56992, 26153, 1173, 3796, 51128	0.00662115
Base Excision Repair	14	4	0.285714	4.85006	3978, 2237, 5111, 5424	0.00735316
Resolution of Abasic Sites (AP sites)	14	4	0.285714	4.85006	2237, 5111, 3978, 5424	0.00735316
Cell Cycle Checkpoints	104	13	0.125	2.1219	5982, 4175, 10926, 4172, 4176, 5984, 6117, 983, 1027, 6119, 1017, 6118, 5810	0.00742816
Integrin cell surface interactions	51	8	0.156863	2.66278	1295, 2266, 2244, 1305, 58494, 2243, 3655, 3791	0.00905352
Metabolism of steroid hormones and vitamin D	15	4	0.266667	4.52672	51144, 80765, 6716, 2638	0.00957082
Steroid hormones	15	4	0.266667	4.52672	51144, 6716, 2638, 80765	0.00957082
Tie2 Signaling	15	4	0.266667	4.52672	3265, 7010, 2886, 5291	0.00957082
Activation of the phototransduction cascade	3	2	0.666667	11.3168	1259, 2782	0.00996636
Alternative complement activation	3	2	0.666667	11.3168	718, 1675	0.00996636
Adherens junctions interactions	16	4	0.25	4.2438	1002, 1495, 1499, 1003	0.0121817
RAF/MAP kinase cascade	9	3	0.333333	5.6584	983, 7529, 3265	0.0130097
Removal of aminoterminal propeptides from gamma-carboxylated proteins	9	3	0.333333	5.6584	2621, 5045, 5624	0.0130097
SHC-related events triggered by IGF1R	17	4	0.235294	3.99417	3479, 983, 3265, 7529	0.0152082
Extracellular matrix organization	165	17	0.10303	1.74896	3655, 3791, 2244, 2266, 1295, 1305, 2243, 58494, 7143, 11117, 4921, 4038, 2199, 10516, 5045, 1404, 4811	0.0160928
Caspase-mediated cleavage of cytoskeletal proteins	10	3	0.3	5.09256	6709, 28988, 4137	0.017788
Inhibition of replication initiation of damaged DNA by RB1/E2F1	10	3	0.3	5.09256	5558, 5557, 5422	0.017788
Metabolism of Angiotensinogen to Angiotensins	10	3	0.3	5.09256	2028, 1361, 1636	0.017788
Recruitment of NuMA to mitotic centrosomes	18	4	0.222222	3.77227	983, 85378, 114791, 10844	0.0186695
Signaling by Leptin	18	4	0.222222	3.77227	7529, 3265, 983, 8660	0.0186695
Androgen biosynthesis	4	2	0.5	8.4876	51144, 6716	0.0191598
Neurophilin interactions with VEGF and VEGFR	4	2	0.5	8.4876	3791, 2321	0.0191598
RAF activation	4	2	0.5	8.4876	7529, 3265	0.0191598
XBP1(S) activates chaperone genes	37	6	0.162162	2.75274	5611, 84447, 6734, 4189, 10954, 9695	0.0195634
Hemostasis	335	29	0.0865672	1.4695	5525, 2266, 3796, 10112, 2782, 2771, 51317, 6647, 2244, 3479, 2243, 5624, 3655, 5138, 2621, 58494, 11004, 1675, 26153, 30845, 56992, 548645, 5345, 1017, 2768, 2886, 3265, 7010, 5291	0.0208514
Dual incision reaction in GG-NER	19	4	0.210526	3.57373	2067, 6118, 6117, 6119	0.0225813
Formation of incision complex in GG-NER	19	4	0.210526	3.57373	6118, 6119, 6117, 2067	0.0225813
Beta-catenin phosphorylation cascade	11	3	0.272727	4.6296	5525, 8312, 1499	0.0234126
Degradation of beta-catenin by the destruction complex	11	3	0.272727	4.6296	8312, 1499, 5525	0.0234126
Gamma-carboxylation, transport, and amino-terminal cleavage of proteins	11	3	0.272727	4.6296	2621, 5624, 5045	0.0234126
Peptide hormone metabolism	39	6	0.153846	2.61157	1369, 1636, 1361, 60559, 43, 2028	0.0249005
FRS2-mediated cascade	20	4	0.2	3.39504	983, 152831, 3265, 7529	0.0269561
Cell surface interactions at the vascular wall	62	8	0.129032	2.19035	58494, 5624, 2886, 5291, 3655, 2621, 7010, 3265	0.027596
Platelet degranulation	62	8	0.129032	2.19035	2621, 3479, 2266, 2243, 6647, 2244, 1675, 5345	0.027596
Signaling by Wnt	189	18	0.0952381	1.61669	284654, 9559, 84870, 163, 8312, 2782, 1173, 548645, 1499, 8395, 4343, 5525, 4920, 11197, 84133, 51176, 7015, 7476	0.0278774
E2F mediated regulation of DNA replication	30	5	0.166667	2.8292	983, 5558, 5557, 5422, 5111	0.0289156
Interleukin-2 signaling	30	5	0.166667	2.8292	983, 3265, 7529, 5291, 5293	0.0289156
Kinesins	30	5	0.166667	2.8292	11004, 3796, 10112, 56992, 26153	0.0289156
regulation of FZD by ubiquitination	12	3	0.25	4.2438	84133, 284654, 84870	0.029886
Signalling to p38 via RIT and RIN	12	3	0.25	4.2438	7529, 983, 3265	0.029886
Nef Mediated CD8 Down-regulation	5	2	0.4	6.79008	163, 1173	0.0307009
NCAM signaling for neurite out-growth	41	6	0.146341	2.48418	6709, 983, 6712, 3265, 785, 7529	0.0311315
Apoptotic cleavage of cellular proteins	31	5	0.16129	2.73794	4137, 28988, 6709, 1499, 6304	0.0328766
Cell-cell junction organization	32	5	0.15625	2.65238	24146, 1499, 1002, 1003, 1495	0.03716
ADP signalling through P2Y purinoceptor 12	13	3	0.230769	3.91736	548645, 2782, 2771	0.0372009
GRB2 events in EGFR signaling	13	3	0.230769	3.91736	983, 7529, 3265	0.0372009
Inwardly rectifying K+ channels	13	3	0.230769	3.91736	2782, 548645, 10060	0.0372009
Response to elevated platelet cytosolic Ca2+	66	8	0.121212	2.0576	6647, 2621, 3479, 2243, 5345, 2244, 1675, 2266	0.0383634
Neuronal System	103	11	0.106796	1.81289	43, 610, 2771, 548645, 818, 2782, 10060, 785, 163, 3265, 1173	0.0383918
CDO in myogenesis	23	4	0.173913	2.95221	6929, 1002, 1495, 1499	0.0429368
Myogenesis	23	4	0.173913	2.95221	1002, 1495, 6929, 1499	0.0429368
MEK activation	6	2	0.333333	5.6584	3265, 7529	0.0442834
Nef Mediated CD4 Down-regulation	6	2	0.333333	5.6584	163, 1173	0.0442834
RAF phosphorylates MEK	6	2	0.333333	5.6584	3265, 7529	0.0442834
Recruitment of repair and signaling proteins to double-strand breaks	6	2	0.333333	5.6584	4683, 7158	0.0442834
VEGF binds to VEGFR leading to receptor dimerization	6	2	0.333333	5.6584	2321, 3791	0.0442834
Signaling by ERBB4	93	10	0.107527	1.82529	5293, 5291, 8660, 983, 7529, 2099, 1027, 4343, 152831, 3265	0.0453118
Acyl chain remodelling of PC	14	3	0.214286	3.63754	81579, 129642, 151056	0.0453411
ARMS-mediated activation	14	3	0.214286	3.63754	983, 7529, 3265	0.0453411
G1/S-Specific Transcription	14	3	0.214286	3.63754	5422, 5111, 983	0.0453411
GRB2:SOS provides linkage to MAPK signaling for Integrins	14	3	0.214286	3.63754	2243, 2244, 2266	0.0453411
p130Cas linkage to MAPK signaling for integrins	14	3	0.214286	3.63754	2244, 2266, 2243	0.0453411
SHC1 events in EGFR signaling	14	3	0.214286	3.63754	983, 3265, 7529	0.0453411
SHC-mediated signalling	14	3	0.214286	3.63754	3265, 7529, 983	0.0453411
Formation of Fibrin Clot (Clotting Cascade)	24	4	0.166667	2.8292	5624, 2243, 2244, 2266	0.0492264
Potassium Channels	24	4	0.166667	2.8292	610, 2782, 548645, 10060	0.0492264
Cell-Cell communication	82	9	0.109756	1.86313	5058, 1499, 1495, 1002, 3655, 5291, 1003, 24146, 6709	0.0501975
Adrenaline,noradrenaline inhibits insulin secretion	15	3	0.2	3.39504	2771, 2782, 548645	0.0542837
Glutamate Binding, Activation of AMPA Receptors and Synaptic Plasticity	15	3	0.2	3.39504	1173, 163, 818	0.0542837
G-protein activation	15	3	0.2	3.39504	2782, 2771, 548645	0.0542837
SHC1 events in ERBB4 signaling	15	3	0.2	3.39504	983, 7529, 3265	0.0542837
SHC-related events	15	3	0.2	3.39504	3265, 7529, 983	0.0542837
Trafficking of AMPA receptors	15	3	0.2	3.39504	818, 1173, 163	0.0542837
Signaling by SCF-KIT	96	10	0.104167	1.76825	7529, 5291, 152831, 983, 3265, 1027, 4343, 5293, 2886, 8660	0.0543149
G alpha (i) signalling events	59	7	0.118644	2.01401	2918, 1269, 57007, 718, 548645, 2771, 2782	0.0562961
Activation of BMF and translocation to mitochondria	1	1	1	16.9752	140735	0.0589094
HCN channels	1	1	1	16.9752	610	0.0589094
Nef mediated downregulation of CD28 cell surface expression	1	1	1	16.9752	1173	0.0589094
Resolution of D-loop structures	1	1	1	16.9752	3978	0.0589094
Resolution of D-loop structures through Holliday junction intermediates	1	1	1	16.9752	3978	0.0589094
Tachykinin receptors bind tachykinins	1	1	1	16.9752	6863	0.0589094
binding of TCF/LEF:CTNNB1 to target gene promoters	7	2	0.285714	4.85006	51176, 1499	0.0596287
Synthesis, secretion, and deacylation of Ghrelin	7	2	0.285714	4.85006	60559, 43	0.0596287
Frs2-mediated activation	16	3	0.1875	3.18285	7529, 983, 3265	0.0639996
Regulation of HSF1-mediated heat shock response	16	3	0.1875	3.18285	6119, 6117, 6118	0.0639996
IRS-related events triggered by IGF1R	61	7	0.114754	1.94797	8660, 3479, 983, 152831, 3265, 5291, 7529	0.0652716
Transmission across Chemical Synapses	88	9	0.102273	1.7361	43, 2771, 2782, 548645, 818, 1173, 163, 785, 3265	0.0723998
GRB2 events in ERBB2 signaling	17	3	0.176471	2.99562	983, 7529, 3265	0.0744548
Pyrimidine salvage reactions	8	2	0.25	4.2438	7083, 7378	0.0764839
Signaling by VEGF	8	2	0.25	4.2438	3791, 2321	0.0764839
Trafficking of GluR2-containing AMPA receptors	8	2	0.25	4.2438	163, 1173	0.0764839
Transport of gamma-carboxylated protein precursors from the endoplasmic reticulum to the Golgi apparatus	8	2	0.25	4.2438	5624, 2621	0.0764839
VEGF ligand-receptor interactions	8	2	0.25	4.2438	3791, 2321	0.0764839
Cell junction organization	51	6	0.117647	1.99708	1002, 1495, 1499, 24146, 3655, 1003	0.0769402
FCERI mediated MAPK activation	28	4	0.142857	2.42503	7529, 983, 3265, 5058	0.07912
Synthesis of PIPs at the plasma membrane	28	4	0.142857	2.42503	55300, 5291, 8395, 5293	0.07912
IGF1R signaling cascade	64	7	0.109375	1.85666	8660, 7529, 3479, 152831, 3265, 983, 5291	0.0802729
Signaling by Type 1 Insulin-like Growth Factor 1 Receptor (IGF1R)	64	7	0.109375	1.85666	7529, 8660, 152831, 3479, 983, 3265, 5291	0.0802729
Resolution of Sister Chromatid Cohesion	90	9	0.1	1.69752	3796, 5525, 8243, 11004, 57405, 79172, 983, 401541, 55839	0.08097
Signaling by Insulin receptor	77	8	0.103896	1.76366	3265, 983, 9550, 8660, 9296, 5291, 7529, 152831	0.0813311
Fc epsilon receptor (FCERI) signaling	117	11	0.0940171	1.59596	5058, 84433, 8660, 1027, 983, 5293, 3265, 5291, 152831, 4343, 7529	0.0816631
Signaling by EGFR	117	11	0.0940171	1.59596	5293, 4343, 3265, 152831, 163, 1027, 8660, 7529, 983, 1173, 5291	0.0816631
Downstream signal transduction	104	10	0.0961538	1.63223	2886, 8660, 7529, 3265, 152831, 4343, 983, 1027, 5291, 5293	0.0838414
Interleukin receptor SHC signaling	18	3	0.166667	2.8292	5293, 5291, 3265	0.0856119
Prolonged ERK activation events	18	3	0.166667	2.8292	7529, 3265, 983	0.0856119
Neurotransmitter Receptor Binding And Downstream Transmission In The Postsynaptic Cell	65	7	0.107692	1.8281	818, 3265, 2782, 548645, 2771, 163, 1173	0.0856834
Signaling by ERBB2	105	10	0.0952381	1.61669	5291, 7529, 8660, 1027, 2886, 5293, 152831, 983, 3265, 4343	0.0881111
Signaling by EGFR in Cancer	119	11	0.092437	1.56914	8660, 5291, 3265, 152831, 5293, 4343, 7529, 1173, 983, 163, 1027	0.0896426
Signaling by PDGF	119	11	0.092437	1.56914	5291, 7529, 5293, 3265, 5045, 1027, 152831, 983, 8660, 4343, 2886	0.0896426
Apoptotic execution phase	41	5	0.121951	2.07015	28988, 6709, 1499, 6304, 4137	0.0906012
Ca2+ pathway	41	5	0.121951	2.07015	548645, 51176, 2782, 1499, 4343	0.0906012
Phospholipid metabolism	106	10	0.0943396	1.60143	8395, 43, 5291, 23761, 151056, 5293, 55300, 81579, 55697, 129642	0.0925104
Assembly Of The HIV Virion	9	2	0.222222	3.77227	137492, 5045	0.0946194
Gamma-carboxylation of protein precursors	9	2	0.222222	3.77227	2621, 5624	0.0946194
Retrograde neurotrophin signalling	9	2	0.222222	3.77227	163, 1173	0.0946194
Synthesis of very long-chain fatty acyl-CoAs	9	2	0.222222	3.77227	64834, 51144	0.0946194
Downstream signaling of activated FGFR	93	9	0.0967742	1.64276	983, 3265, 152831, 8660, 5293, 7529, 1027, 5291, 4343	0.0949335
DNA Damage/Telomere Stress Induced Senescence	30	4	0.133333	2.26336	25913, 4683, 1017, 1027	0.0967851
Activation of GABAB receptors	19	3	0.157895	2.6803	548645, 2782, 2771	0.0974302
disassembly of the destruction complex and recruitment of AXIN to the membrane	19	3	0.157895	2.6803	8312, 1499, 5525	0.0974302
Fanconi Anemia pathway	19	3	0.157895	2.6803	29089, 2175, 91442	0.0974302
GABA B receptor activation	19	3	0.157895	2.6803	2782, 548645, 2771	0.0974302
Metal ion SLC transporters	19	3	0.157895	2.6803	23516, 1317, 1356	0.0974302
SHC1 events in ERBB2 signaling	19	3	0.157895	2.6803	983, 7529, 3265	0.0974302
PI Metabolism	42	5	0.119048	2.02086	5291, 5293, 55697, 8395, 55300	0.0981693
Pyrimidine metabolism	20	3	0.15	2.54628	7378, 1854, 7083	0.109867
Signal amplification	20	3	0.15	2.54628	2782, 2771, 548645	0.109867
Developmental Biology	285	22	0.077193	1.31037	2034, 6709, 6091, 3985, 7529, 5058, 1002, 1499, 1495, 5045, 64218, 6929, 1173, 163, 57556, 983, 785, 2645, 55558, 3265, 8633, 6712	0.11212
Activation of G protein gated Potassium channels	10	2	0.2	3.39504	2782, 548645	0.113827
Activation of IRF3/IRF7 mediated by TBK1/IKK epsilon	10	2	0.2	3.39504	3665, 9641	0.113827
Activation of Rac	10	2	0.2	3.39504	6091, 5058	0.113827
G protein gated Potassium channels	10	2	0.2	3.39504	548645, 2782	0.113827
Inhibition of voltage gated Ca2+ channels via Gbeta/gamma subunits	10	2	0.2	3.39504	2782, 548645	0.113827
Initial triggering of complement	10	2	0.2	3.39504	1675, 718	0.113827
Na+/Cl- dependent neurotransmitter transporters	10	2	0.2	3.39504	340024, 6536	0.113827
Ras activation uopn Ca2+ infux through NMDA receptor	10	2	0.2	3.39504	3265, 818	0.113827
Platelet activation, signaling and aggregation	153	13	0.0849673	1.44234	2243, 5345, 2266, 2782, 5291, 6647, 2621, 2244, 3479, 2771, 548645, 2768, 1675	0.114333
betaKlotho-mediated ligand binding	2	1	0.5	8.4876	152831	0.114362
Cysteine formation from homocysteine	2	1	0.5	8.4876	1491	0.114362
Olfactory Signaling Pathway	2	1	0.5	8.4876	2782	0.114362
Phosphorylation of proteins involved in the G2/M transition by Cyclin A:Cdc2 complexes	2	1	0.5	8.4876	983	0.114362
Telomere Extension By Telomerase	2	1	0.5	8.4876	7015	0.114362
Mitotic Prometaphase	97	9	0.0927835	1.57502	11004, 3796, 8243, 983, 401541, 79172, 57405, 55839, 5525	0.115605
Elastic fibre formation	32	4	0.125	2.1219	11117, 5045, 10516, 2199	0.116123
IRS-mediated signalling	57	6	0.105263	1.78686	7529, 8660, 3265, 983, 5291, 152831	0.116462
Axon guidance	183	15	0.0819672	1.39141	57556, 3985, 785, 6709, 1173, 3265, 6091, 7529, 55558, 163, 64218, 8633, 5058, 6712, 983	0.118677
PTM: gamma carboxylation, hypusine formation and arylsulfatase activation	21	3	0.142857	2.42503	5624, 5045, 2621	0.122877
IRS-related events	58	6	0.103448	1.75606	8660, 7529, 983, 3265, 5291, 152831	0.123886
Signalling by NGF	199	16	0.080402	1.36484	7529, 5293, 3265, 983, 1027, 8660, 65078, 5045, 9828, 1173, 4343, 10276, 163, 152831, 8878, 5291	0.12395
DAP12 interactions	99	9	0.0909091	1.5432	3265, 983, 1027, 8660, 7529, 5293, 5291, 152831, 4343	0.126803
DAP12 signaling	99	9	0.0909091	1.5432	8660, 7529, 1027, 3265, 4343, 152831, 5293, 983, 5291	0.126803
Regulation of Insulin-like Growth Factor (IGF) transport and uptake by Insulin-like Growth Factor Binding Proteins (IGFBPs)	11	2	0.181818	3.0864	3479, 3483	0.133919
SHC-mediated cascade	11	2	0.181818	3.0864	152831, 3265	0.133919
Synthesis of Leukotrienes (LT) and Eoxins (EX)	11	2	0.181818	3.0864	64174, 2687	0.133919
WNT ligand biogenesis and trafficking	11	2	0.181818	3.0864	9559, 7476	0.133919
G0 and Early G1	22	3	0.136364	2.3148	983, 1017, 5111	0.136416
Thrombin signalling through proteinase activated receptors (PARs)	22	3	0.136364	2.3148	548645, 2768, 2782	0.136416
Cellular response to heat stress	34	4	0.117647	1.99708	6119, 6118, 6117, 818	0.137001
Signaling by FGFR	102	9	0.0882353	1.49781	4343, 5293, 7529, 1027, 152831, 3265, 8660, 983, 5291	0.144646
PI3K/AKT Signaling in Cancer	61	6	0.0983607	1.66969	152831, 5293, 1027, 8660, 4343, 5291	0.147499
PI-3K cascade	61	6	0.0983607	1.66969	5291, 5293, 8660, 152831, 1027, 4343	0.147499
PI3K events in ERBB2 signaling	61	6	0.0983607	1.66969	5291, 8660, 152831, 5293, 1027, 4343	0.147499
PI3K events in ERBB4 signaling	61	6	0.0983607	1.66969	5291, 5293, 152831, 8660, 1027, 4343	0.147499
PIP3 activates AKT signaling	61	6	0.0983607	1.66969	5293, 5291, 1027, 8660, 4343, 152831	0.147499
Peptide ligand-binding receptors	35	4	0.114286	1.94002	57007, 1909, 6863, 718	0.147971
Complement cascade	23	3	0.130435	2.21416	10878, 718, 1675	0.150438
GABA receptor activation	23	3	0.130435	2.21416	2782, 548645, 2771	0.150438
Integrin alphaIIb beta3 signaling	23	3	0.130435	2.21416	2244, 2243, 2266	0.150438
Acyl chain remodelling of PE	12	2	0.166667	2.8292	129642, 81579	0.154726
G beta:gamma signalling through PLC beta	12	2	0.166667	2.8292	2782, 548645	0.154726
Presynaptic function of Kainate receptors	12	2	0.166667	2.8292	2782, 548645	0.154726
Prostacyclin signalling through prostacyclin receptor	12	2	0.166667	2.8292	2782, 548645	0.154726
Purine salvage	12	2	0.166667	2.8292	100, 1716	0.154726
Synthesis of PIPs at the early endosome membrane	12	2	0.166667	2.8292	55300, 55697	0.154726
TRAF3-dependent IRF activation pathway	12	2	0.166667	2.8292	9641, 3665	0.154726
WNT5A-dependent internalization of FZD4	12	2	0.166667	2.8292	1173, 163	0.154726
Insulin receptor signalling cascade	63	6	0.0952381	1.61669	5291, 7529, 983, 3265, 8660, 152831	0.164293
PI3K/AKT activation	63	6	0.0952381	1.61669	4343, 1027, 5291, 8660, 152831, 5293	0.164293
Signalling to RAS	24	3	0.125	2.1219	3265, 7529, 983	0.164897
Activation of RAS in B cells	3	1	0.333333	5.6584	3265	0.16656
Assembly of the RAD50-MRE11-NBS1 complex at DNA double-strand breaks	3	1	0.333333	5.6584	4683	0.16656
ATP sensitive Potassium channels	3	1	0.333333	5.6584	10060	0.16656
Chk1/Chk2(Cds1) mediated inactivation of Cyclin B:Cdk1 complex	3	1	0.333333	5.6584	983	0.16656
Cyclin B2 mediated events	3	1	0.333333	5.6584	983	0.16656
Digestion of dietary carbohydrate	3	1	0.333333	5.6584	6476	0.16656
ERK1 activation	3	1	0.333333	5.6584	983	0.16656
Erythrocytes take up carbon dioxide and release oxygen	3	1	0.333333	5.6584	760	0.16656
Erythrocytes take up oxygen and release carbon dioxide	3	1	0.333333	5.6584	760	0.16656
G2 Phase	3	1	0.333333	5.6584	1017	0.16656
MRN complex relocalizes to nuclear foci	3	1	0.333333	5.6584	4683	0.16656
NGF processing	3	1	0.333333	5.6584	5045	0.16656
O2/CO2 exchange in erythrocytes	3	1	0.333333	5.6584	760	0.16656
Oxygen-dependent asparagine hydroxylation of Hypoxia-inducible Factor Alpha	3	1	0.333333	5.6584	2034	0.16656
Pregnenolone biosynthesis	3	1	0.333333	5.6584	80765	0.16656
Regulation of Commissural axon pathfinding by Slit and Robo	3	1	0.333333	5.6584	6091	0.16656
Reversible hydration of carbon dioxide	3	1	0.333333	5.6584	760	0.16656
Serine biosynthesis	3	1	0.333333	5.6584	29968	0.16656
Synthesis of PIPs at the ER membrane	3	1	0.333333	5.6584	55300	0.16656
WNT5A-dependent internalization of FZD2, FZD5 and ROR2	3	1	0.333333	5.6584	4920	0.16656
GAB1 signalosome	64	6	0.09375	1.59143	5291, 8660, 1027, 152831, 4343, 5293	0.172985
Amino acid synthesis and interconversion (transamination)	13	2	0.153846	2.61157	84706, 29968	0.176094
Cytosolic iron-sulfur cluster assembly	13	2	0.153846	2.61157	51750, 5424	0.176094
Fatty Acyl-CoA Biosynthesis	13	2	0.153846	2.61157	51144, 64834	0.176094
Interaction between L1 and Ankyrins	13	2	0.153846	2.61157	6712, 6709	0.176094
Mitotic Telophase/Cytokinesis	13	2	0.153846	2.61157	8243, 10112	0.176094
Other semaphorin interactions	13	2	0.153846	2.61157	57556, 64218	0.176094
Sema3A PAK dependent Axon repulsion	13	2	0.153846	2.61157	5058, 55558	0.176094
TRAF6 mediated IRF7 activation	13	2	0.153846	2.61157	9641, 3665	0.176094
Signal Transduction	846	56	0.0661939	1.12365	5045, 548645, 3791, 9550, 8660, 7015, 51176, 2768, 2099, 7529, 5525, 3265, 2266, 151056, 2782, 3714, 2243, 163, 2321, 8312, 9296, 3479, 2244, 4920, 4343, 152831, 84986, 5293, 5291, 84133, 8878, 1173, 1909, 1259, 11197, 10276, 9828, 8395, 84870, 1027, 57007, 2918, 2771, 9559, 6863, 1499, 65078, 84441, 718, 2886, 7476, 5138, 284654, 1269, 983, 10014	0.176173
Constitutive PI3K/AKT Signaling in Cancer	51	5	0.0980392	1.66424	1027, 5293, 152831, 5291, 8660	0.179134
Centrosome maturation	65	6	0.0923077	1.56694	85378, 10844, 55125, 983, 11190, 114791	0.181863
Recruitment of mitotic centrosome proteins and complexes	65	6	0.0923077	1.56694	983, 10844, 55125, 11190, 85378, 114791	0.181863
NGF signalling via TRKA from the plasma membrane	138	11	0.0797101	1.3531	4343, 163, 152831, 1173, 1027, 7529, 3265, 5293, 983, 8660, 5291	0.187829
Role of LAT2/NTAL/LAB on calcium mobilization	66	6	0.0909091	1.5432	8660, 1027, 152831, 5291, 5293, 4343	0.190919
Molecules associated with elastic fibres	26	3	0.115385	1.95868	10516, 11117, 2199	0.194944
Regulation of Glucokinase by Glucokinase Regulatory Protein	26	3	0.115385	1.95868	2645, 8086, 23165	0.194944
Activation of BH3-only proteins	14	2	0.142857	2.42503	7529, 140735	0.197887
Glucagon-type ligand receptors	14	2	0.142857	2.42503	2782, 548645	0.197887
Golgi Cisternae Pericentriolar Stack Reorganization	14	2	0.142857	2.42503	983, 8615	0.197887
Lipoprotein metabolism	14	2	0.142857	2.42503	19, 4547	0.197887
Nef-mediates down modulation of cell surface receptors by recruiting them to clathrin adapters	14	2	0.142857	2.42503	1173, 163	0.197887
Synthesis of PIPs at the Golgi membrane	14	2	0.142857	2.42503	55697, 55300	0.197887
Thromboxane signalling through TP receptor	14	2	0.142857	2.42503	2782, 548645	0.197887
Metabolism of nucleotides	68	6	0.0882353	1.49781	1854, 100, 1716, 7083, 7378, 9615	0.209535
Factors involved in megakaryocyte development and platelet production	97	8	0.0824742	1.40002	56992, 26153, 30845, 3796, 10112, 51317, 1017, 11004	0.21037
Deposition of new CENPA-containing nucleosomes at the centromere	27	3	0.111111	1.88613	55839, 401541, 79172	0.210443
Iron uptake and transport	27	3	0.111111	1.88613	9296, 1356, 9550	0.210443
Nucleosome assembly	27	3	0.111111	1.88613	401541, 79172, 55839	0.210443
TCF dependent signaling in response to WNT	127	10	0.0787402	1.33663	284654, 84870, 11197, 8312, 7015, 84133, 51176, 1499, 8395, 5525	0.21323
Activation of C3 and C5	4	1	0.25	4.2438	718	0.215693
ATF6-alpha activates chaperone genes	4	1	0.25	4.2438	7494	0.215693
ATM mediated phosphorylation of repair proteins	4	1	0.25	4.2438	4683	0.215693
ATM mediated response to DNA double-strand break	4	1	0.25	4.2438	4683	0.215693
Cation-coupled Chloride cotransporters	4	1	0.25	4.2438	6560	0.215693
Class C/3 (Metabotropic glutamate/pheromone receptors)	4	1	0.25	4.2438	2918	0.215693
G2/M DNA replication checkpoint	4	1	0.25	4.2438	983	0.215693
GRB7 events in ERBB2 signaling	4	1	0.25	4.2438	2886	0.215693
IRS activation	4	1	0.25	4.2438	8660	0.215693
Klotho-mediated ligand binding	4	1	0.25	4.2438	152831	0.215693
Multifunctional anion exchangers	4	1	0.25	4.2438	65010	0.215693
Neurotransmitter Clearance In The Synaptic Cleft	4	1	0.25	4.2438	43	0.215693
Phosphorylation of proteins involved in G1/S transition by active Cyclin E:Cdk2 complexes	4	1	0.25	4.2438	1017	0.215693
Processing of DNA ends prior to end rejoining	4	1	0.25	4.2438	7520	0.215693
Amine compound SLC transporters	15	2	0.133333	2.26336	6536, 340024	0.219979
Insulin receptor recycling	15	2	0.133333	2.26336	9296, 9550	0.219979
Semaphorin interactions	55	5	0.0909091	1.5432	57556, 3985, 64218, 55558, 5058	0.22126
Transport of glucose and other sugars, bile salts and organic acids, metal ions and amine compounds	56	5	0.0892857	1.51564	23516, 6536, 340024, 1356, 1317	0.232239
Signaling by FGFR in disease	115	9	0.0782609	1.32849	7529, 8660, 5293, 1027, 3265, 983, 5291, 4343, 152831	0.234891
Nuclear Pore Complex (NPC) Disassembly	29	3	0.103448	1.75606	23165, 983, 8086	0.242179
Platelet Aggregation (Plug Formation)	29	3	0.103448	1.75606	2243, 2244, 2266	0.242179
Purine metabolism	29	3	0.103448	1.75606	9615, 100, 1716	0.242179
Activation of Kainate Receptors upon glutamate binding	16	2	0.125	2.1219	548645, 2782	0.242262
Cyclin A/B1 associated events during G2/M transition	16	2	0.125	2.1219	1017, 983	0.242262
Inactivation, recovery and regulation of the phototransduction cascade	16	2	0.125	2.1219	1259, 2782	0.242262
Nephrin interactions	16	2	0.125	2.1219	6709, 5291	0.242262
Regulation of Complement cascade	16	2	0.125	2.1219	718, 10878	0.242262
SLC-mediated transmembrane transport	164	12	0.0731707	1.24209	6560, 65010, 1356, 23165, 2645, 3177, 340024, 1317, 23516, 6536, 6510, 8086	0.257658
GPCR ligand binding	118	9	0.0762712	1.29472	2782, 718, 2918, 57007, 7476, 1909, 6863, 548645, 1269	0.258205
Arachidonic acid metabolism	30	3	0.1	1.69752	5730, 64174, 2687	0.258334
ATF4 activates genes	5	1	0.2	3.39504	9709	0.261941
Degradation of cysteine and homocysteine	5	1	0.2	3.39504	1491	0.261941
Depolarization of the Presynaptic Terminal Triggers the Opening of Calcium Channels	5	1	0.2	3.39504	785	0.261941
ERK activation	5	1	0.2	3.39504	983	0.261941
Incretin synthesis, secretion, and inactivation	5	1	0.2	3.39504	60559	0.261941
LRR FLII-interacting protein 1 (LRRFIP1) activates type I IFN production	5	1	0.2	3.39504	1499	0.261941
Propionyl-CoA catabolism	5	1	0.2	3.39504	166785	0.261941
Scavenging of heme from plasma	5	1	0.2	3.39504	259	0.261941
Synthesis of GDP-mannose	5	1	0.2	3.39504	4351	0.261941
Synthesis, secretion, and inactivation of Glucagon-like Peptide-1 (GLP-1)	5	1	0.2	3.39504	60559	0.261941
Synthesis, secretion, and inactivation of Glucose-dependent Insulinotropic Polypeptide (GIP)	5	1	0.2	3.39504	60559	0.261941
Transport of nucleosides and free purine and pyrimidine bases across the plasma membrane	5	1	0.2	3.39504	3177	0.261941
WNT mediated activation of DVL	5	1	0.2	3.39504	8395	0.261941
ADP signalling through P2Y purinoceptor 1	17	2	0.117647	1.99708	2782, 548645	0.264636
The phototransduction cascade	17	2	0.117647	1.99708	1259, 2782	0.264636
Metabolism of lipids and lipoproteins	371	25	0.0673854	1.14388	55697, 19, 55300, 2638, 129642, 57704, 51302, 5730, 2687, 5291, 51128, 6716, 166785, 151056, 3074, 5293, 43, 64834, 51144, 8395, 4547, 23761, 64174, 80765, 81579	0.264751
Orc1 removal from chromatin	59	5	0.0847458	1.43858	4172, 4176, 4175, 1027, 1017	0.266043
Switching of origins to a post-replicative state	59	5	0.0847458	1.43858	4176, 1017, 4175, 1027, 4172	0.266043
G alpha (12/13) signalling events	60	5	0.0833333	1.4146	2782, 10276, 9828, 548645, 2768	0.277555
CREB phosphorylation through the activation of Ras	18	2	0.111111	1.88613	818, 3265	0.287015
G beta:gamma signalling through PI3Kgamma	18	2	0.111111	1.88613	2782, 548645	0.287015
Regulation of signaling by CBL	18	2	0.111111	1.88613	5293, 5291	0.287015
The role of Nef in HIV-1 replication and disease pathogenesis	18	2	0.111111	1.88613	1173, 163	0.287015
Transferrin endocytosis and recycling	18	2	0.111111	1.88613	9296, 9550	0.287015
Gastrin-CREB signalling pathway via PKC and MAPK	91	7	0.0769231	1.30579	1909, 7529, 3265, 2782, 548645, 983, 6863	0.287883
Regulation of DNA replication	61	5	0.0819672	1.39141	4175, 4172, 1027, 4176, 1017	0.289167
Removal of licensing factors from origins	61	5	0.0819672	1.39141	1017, 4176, 4172, 4175, 1027	0.289167
Signaling by GPCR	248	17	0.0685484	1.16362	1909, 7529, 2782, 5138, 983, 57007, 548645, 2768, 2918, 1269, 9828, 6863, 3265, 2771, 7476, 718, 10276	0.290532
beta-catenin independent WNT signaling	108	8	0.0740741	1.25742	4920, 548645, 4343, 51176, 163, 2782, 1173, 1499	0.302932
Activation of NIMA Kinases NEK9, NEK6, NEK7	6	1	0.166667	2.8292	983	0.305473
Acyl chain remodelling of PI	6	1	0.166667	2.8292	81579	0.305473
Acyl chain remodelling of PS	6	1	0.166667	2.8292	81579	0.305473
Axonal growth inhibition (RHOA activation)	6	1	0.166667	2.8292	65078	0.305473
Chemokine receptors bind chemokines	6	1	0.166667	2.8292	57007	0.305473
Constitutive Signaling by NOTCH1 t(7;9)(NOTCH1:M1580_K2555) Translocation Mutant	6	1	0.166667	2.8292	3714	0.305473
DEx/H-box helicases activate type I IFN and inflammatory cytokines production	6	1	0.166667	2.8292	3665	0.305473
Dissolution of Fibrin Clot	6	1	0.166667	2.8292	5345	0.305473
ER Quality Control Compartment (ERQC)	6	1	0.166667	2.8292	9695	0.305473
FGFR ligand binding and activation	6	1	0.166667	2.8292	152831	0.305473
Inactivation of Cdc42 and Rac	6	1	0.166667	2.8292	6091	0.305473
negative regulation of TCF-dependent signaling by WNT ligand antagonists	6	1	0.166667	2.8292	11197	0.305473
Netrin mediated repulsion signals	6	1	0.166667	2.8292	8633	0.305473
Nonhomologous End-joining (NHEJ)	6	1	0.166667	2.8292	7520	0.305473
p75NTR regulates axonogenesis	6	1	0.166667	2.8292	65078	0.305473
Phosphorylation of Emi1	6	1	0.166667	2.8292	983	0.305473
Pyrimidine biosynthesis	6	1	0.166667	2.8292	1854	0.305473
Type I hemidesmosome assembly	6	1	0.166667	2.8292	3655	0.305473
Vitamin D (calciferol) metabolism	6	1	0.166667	2.8292	2638	0.305473
Collagen degradation	33	3	0.0909091	1.5432	1305, 1295, 5045	0.30749
Glucose transport	33	3	0.0909091	1.5432	2645, 8086, 23165	0.30749
Signalling to ERKs	33	3	0.0909091	1.5432	3265, 7529, 983	0.30749
Budding and maturation of HIV virion	19	2	0.105263	1.78686	137492, 27243	0.309319
G-protein beta:gamma signalling	19	2	0.105263	1.78686	548645, 2782	0.309319
Laminin interactions	19	2	0.105263	1.78686	3655, 4811	0.309319
Cellular responses to stress	173	12	0.0693642	1.17747	1027, 1017, 4683, 2878, 6647, 25913, 818, 6118, 6119, 2034, 6117, 4343	0.320004
Interleukin-3, 5 and GM-CSF signaling	34	3	0.0882353	1.49781	3265, 5293, 5291	0.323989
Latent infection of Homo sapiens with Mycobacterium tuberculosis	20	2	0.1	1.69752	9550, 9296	0.33148
Phagosomal maturation (early endosomal stage)	20	2	0.1	1.69752	9296, 9550	0.33148
Glycerophospholipid biosynthesis	65	5	0.0769231	1.30579	129642, 81579, 23761, 43, 151056	0.336359
G2/M Transition	97	7	0.0721649	1.22501	1017, 10844, 983, 85378, 11190, 114791, 55125	0.345757
2-LTR circle formation	7	1	0.142857	2.42503	7520	0.346447
ATF6-alpha activates chaperones	7	1	0.142857	2.42503	7494	0.346447
CD28 dependent Vav1 pathway	7	1	0.142857	2.42503	5058	0.346447
EGFR Transactivation by Gastrin	7	1	0.142857	2.42503	3265	0.346447
Endogenous sterols	7	1	0.142857	2.42503	51302	0.346447
G2/M DNA damage checkpoint	7	1	0.142857	2.42503	983	0.346447
Integration of provirus	7	1	0.142857	2.42503	7520	0.346447
Keratan sulfate degradation	7	1	0.142857	2.42503	3074	0.346447
Role of Abl in Robo-Slit signaling	7	1	0.142857	2.42503	6091	0.346447
Synthesis of bile acids and bile salts via 24-hydroxycholesterol	7	1	0.142857	2.42503	51302	0.346447
Detoxification of Reactive Oxygen Species	21	2	0.0952381	1.61669	2878, 6647	0.353438
Signaling by NOTCH2	21	2	0.0952381	1.61669	3714, 84441	0.353438
Platelet homeostasis	51	4	0.0784314	1.33139	5138, 548645, 5525, 2782	0.35363
Mitotic G2-G2/M phases	98	7	0.0714286	1.21251	55125, 11190, 1017, 983, 85378, 114791, 10844	0.355561
Class B/2 (Secretin family receptors)	36	3	0.0833333	1.4146	548645, 2782, 7476	0.356966
Hexose transport	37	3	0.0810811	1.37637	2645, 23165, 8086	0.373386
Signaling by Interleukins	84	6	0.0714286	1.21251	983, 5291, 7529, 5293, 8878, 3265	0.374438
deactivation of the beta-catenin transactivating complex	22	2	0.0909091	1.5432	1499, 51176	0.37514
EGFR downregulation	22	2	0.0909091	1.5432	163, 1173	0.37514
Acyl chain remodelling of PG	8	1	0.125	2.1219	81579	0.385013
Apoptotic cleavage of cell adhesion proteins	8	1	0.125	2.1219	1499	0.385013
Calnexin/calreticulin cycle	8	1	0.125	2.1219	9695	0.385013
Chylomicron-mediated lipid transport	8	1	0.125	2.1219	4547	0.385013
DSCAM interactions	8	1	0.125	2.1219	5058	0.385013
Glutathione synthesis and recycling	8	1	0.125	2.1219	2687	0.385013
HDL-mediated lipid transport	8	1	0.125	2.1219	19	0.385013
Membrane binding and targetting of GAG proteins	8	1	0.125	2.1219	137492	0.385013
NF-kB is activated and signals survival	8	1	0.125	2.1219	8878	0.385013
NRIF signals cell death from the nucleus	8	1	0.125	2.1219	8878	0.385013
Purine catabolism	8	1	0.125	2.1219	9615	0.385013
Pyrimidine catabolism	8	1	0.125	2.1219	7378	0.385013
Regulation of gene expression by Hypoxia-inducible Factor	8	1	0.125	2.1219	2034	0.385013
Signaling by NOTCH4	8	1	0.125	2.1219	3714	0.385013
Unblocking of NMDA receptor, glutamate binding and activation	8	1	0.125	2.1219	818	0.385013
Zinc influx into cells by the SLC39 gene family	8	1	0.125	2.1219	23516	0.385013
formation of the beta-catenin:TCF transactivating complex	38	3	0.0789474	1.34015	7015, 1499, 51176	0.389725
Regulation of insulin secretion	38	3	0.0789474	1.34015	548645, 2771, 2782	0.389725
GPCR downstream signaling	199	13	0.0653266	1.10893	1909, 718, 57007, 2768, 2782, 5138, 548645, 6863, 9828, 1269, 10276, 2771, 2918	0.390364
L1CAM interactions	70	5	0.0714286	1.21251	1173, 5058, 163, 6709, 6712	0.3961
Activation of NMDA receptor upon glutamate binding and postsynaptic events	23	2	0.0869565	1.4761	818, 3265	0.39654
Endosomal Sorting Complex Required For Transport (ESCRT)	23	2	0.0869565	1.4761	27243, 137492	0.39654
Glucagon signaling in metabolic regulation	23	2	0.0869565	1.4761	548645, 2782	0.39654
Ion transport by P-type ATPases	23	2	0.0869565	1.4761	148229, 10079	0.39654
Post NMDA receptor activation events	23	2	0.0869565	1.4761	818, 3265	0.39654
Signaling by Robo receptor	23	2	0.0869565	1.4761	6091, 5058	0.39654
Downstream signaling events of B Cell Receptor (BCR)	120	8	0.0666667	1.13168	84433, 4343, 3265, 152831, 5293, 5291, 1027, 8660	0.411872
Cytosolic tRNA aminoacylation	24	2	0.0833333	1.4146	833, 6897	0.417599
G alpha (z) signalling events	24	2	0.0833333	1.4146	2782, 548645	0.417599
Intrinsic Pathway for Apoptosis	24	2	0.0833333	1.4146	7529, 140735	0.417599
Adenylate cyclase inhibitory pathway	9	1	0.111111	1.88613	2771	0.421312
Cohesin Loading onto Chromatin	9	1	0.111111	1.88613	8243	0.421312
Constitutive Signaling by NOTCH1 HD Domain Mutants	9	1	0.111111	1.88613	3714	0.421312
COPII (Coat Protein 2) Mediated Vesicle Transport	9	1	0.111111	1.88613	51128	0.421312
Early Phase of HIV Life Cycle	9	1	0.111111	1.88613	7520	0.421312
ER to Golgi Transport	9	1	0.111111	1.88613	51128	0.421312
Establishment of Sister Chromatid Cohesion	9	1	0.111111	1.88613	8243	0.421312
Formation of annular gap junctions	9	1	0.111111	1.88613	1173	0.421312
Glycogen synthesis	9	1	0.111111	1.88613	2997	0.421312
Inhibition of adenylate cyclase pathway	9	1	0.111111	1.88613	2771	0.421312
MASTL Facilitates Mitotic Progression	9	1	0.111111	1.88613	983	0.421312
NOTCH2 intracellular domain regulates transcription	9	1	0.111111	1.88613	84441	0.421312
p75NTR recruits signalling complexes	9	1	0.111111	1.88613	8878	0.421312
PERK regulates gene expression	9	1	0.111111	1.88613	9709	0.421312
Signaling by NOTCH3	9	1	0.111111	1.88613	3714	0.421312
Synthesis of PE	9	1	0.111111	1.88613	23761	0.421312
Synthesis of PIPs at the late endosome membrane	9	1	0.111111	1.88613	55697	0.421312
Transcriptional regulation of pluripotent stem cells	9	1	0.111111	1.88613	2034	0.421312
TCR signaling	40	3	0.075	1.27314	5058, 5291, 84433	0.422066
Amino acid transport across the plasma membrane	25	2	0.08	1.35802	6510, 340024	0.438282
Downstream TCR signaling	25	2	0.08	1.35802	5291, 84433	0.438282
Pre-NOTCH Expression and Processing	25	2	0.08	1.35802	5045, 4343	0.438282
Cytosolic sensors of pathogen-associated DNA	42	3	0.0714286	1.21251	3665, 1499, 7520	0.453815
Activation of BAD and translocation to mitochondria	10	1	0.1	1.69752	7529	0.455477
AKT phosphorylates targets in the cytosol	10	1	0.1	1.69752	1027	0.455477
Condensation of Prometaphase Chromosomes	10	1	0.1	1.69752	983	0.455477
CREB phosphorylation through the activation of CaMKII	10	1	0.1	1.69752	818	0.455477
E2F-enabled inhibition of pre-replication complex formation	10	1	0.1	1.69752	983	0.455477
Gap junction degradation	10	1	0.1	1.69752	1173	0.455477
N-glycan trimming in the ER and Calnexin/Calreticulin cycle	10	1	0.1	1.69752	9695	0.455477
Pre-NOTCH Processing in Golgi	10	1	0.1	1.69752	5045	0.455477
Rap1 signalling	10	1	0.1	1.69752	7529	0.455477
Receptor-ligand binding initiates the second proteolytic cleavage of Notch receptor	10	1	0.1	1.69752	3714	0.455477
TRAF6 mediated IRF7 activation in TLR7/8 or 9 signaling	10	1	0.1	1.69752	3665	0.455477
M Phase	225	14	0.0622222	1.05624	3796, 54892, 10112, 983, 11004, 8086, 79172, 8243, 8615, 23165, 5525, 57405, 55839, 401541	0.45636
Condensation of Prophase Chromosomes	26	2	0.0769231	1.30579	54892, 983	0.45856
Glucagon-like Peptide-1 (GLP1) regulates insulin secretion	26	2	0.0769231	1.30579	2782, 548645	0.45856
Lipid digestion, mobilization, and transport	26	2	0.0769231	1.30579	19, 4547	0.45856
Transport of inorganic cations/anions and amino acids/oligopeptides	59	4	0.0677966	1.15086	6560, 65010, 340024, 6510	0.461891
Signaling by NOTCH	76	5	0.0657895	1.11679	84441, 5045, 4343, 3714, 10014	0.467056
Nuclear Envelope Breakdown	43	3	0.0697674	1.18432	983, 23165, 8086	0.469421
Regulation of actin dynamics for phagocytic cup formation	43	3	0.0697674	1.18432	10092, 10096, 5058	0.469421
Binding and Uptake of Ligands by Scavenger Receptors	27	2	0.0740741	1.25742	78989, 259	0.478409
Netrin-1 signaling	27	2	0.0740741	1.25742	6091, 8633	0.478409
Cytokine Signaling in Immune system	178	11	0.0617978	1.04903	3665, 8086, 5291, 5293, 8660, 983, 3265, 23165, 8878, 7529, 818	0.480533
Innate Immune System	330	20	0.0606061	1.0288	1675, 7520, 3665, 8660, 152831, 7529, 3265, 718, 10878, 5058, 84433, 4343, 9641, 983, 5293, 1027, 5291, 10096, 1499, 10092	0.482109
Constitutive Signaling by NOTCH1 HD+PEST Domain Mutants	44	3	0.0681818	1.1574	3714, 10014, 84441	0.484826
Constitutive Signaling by NOTCH1 PEST Domain Mutants	44	3	0.0681818	1.1574	10014, 84441, 3714	0.484826
Diseases associated with visual transduction	44	3	0.0681818	1.1574	1259, 2782, 151056	0.484826
Visual phototransduction	44	3	0.0681818	1.1574	151056, 2782, 1259	0.484826
CRMPs in Sema3A signaling	11	1	0.0909091	1.5432	55558	0.487633
CS/DS degradation	11	1	0.0909091	1.5432	3074	0.487633
NICD traffics to nucleus	11	1	0.0909091	1.5432	84441	0.487633
Notch-HLH transcription pathway	11	1	0.0909091	1.5432	84441	0.487633
p38MAPK events	11	1	0.0909091	1.5432	3265	0.487633
p75NTR signals via NF-kB	11	1	0.0909091	1.5432	8878	0.487633
Regulation of gene expression in beta cells	11	1	0.0909091	1.5432	2645	0.487633
Synthesis of Prostaglandins (PG) and Thromboxanes (TX)	11	1	0.0909091	1.5432	5730	0.487633
Degradation of the extracellular matrix	61	4	0.0655738	1.11313	1295, 1305, 4811, 5045	0.488103
Class A/1 (Rhodopsin-like receptors)	78	5	0.0641026	1.08815	6863, 1269, 57007, 1909, 718	0.490196
Glycosphingolipid metabolism	28	2	0.0714286	1.21251	3074, 57704	0.49781
Interactions of Vpr with host cellular proteins	28	2	0.0714286	1.21251	8086, 23165	0.49781
Nuclear import of Rev protein	28	2	0.0714286	1.21251	8086, 23165	0.49781
Regulation of water balance by renal Aquaporins	28	2	0.0714286	1.21251	2782, 548645	0.49781
Rev-mediated nuclear export of HIV RNA	28	2	0.0714286	1.21251	23165, 8086	0.49781
Vpr-mediated nuclear import of PICs	28	2	0.0714286	1.21251	23165, 8086	0.49781
Cell death signalling via NRAGE, NRIF and NADE	45	3	0.0666667	1.13168	8878, 9828, 10276	0.500015
p75 NTR receptor-mediated signalling	62	4	0.0645161	1.09517	8878, 9828, 65078, 10276	0.501016
Adaptive Immune System	419	25	0.0596659	1.01284	26153, 1027, 1173, 4343, 3265, 163, 51128, 6712, 8660, 5525, 9520, 5291, 1510, 56992, 718, 152831, 84727, 140735, 3796, 7529, 84433, 11004, 5058, 10112, 5293	0.505709
Transmembrane transport of small molecules	318	19	0.0597484	1.01424	1317, 3177, 23516, 2645, 6560, 65010, 148229, 9296, 1356, 340024, 8086, 6536, 10060, 548645, 23165, 10079, 6510, 9550, 2782	0.510695
Fcgamma receptor (FCGR) dependent phagocytosis	63	4	0.0634921	1.07779	5291, 5058, 10096, 10092	0.513787
ECM proteoglycans	46	3	0.0652174	1.10708	7143, 1404, 4038	0.514975
Meiotic synapsis	29	2	0.0689655	1.1707	25913, 8243	0.516745
Recycling pathway of L1	29	2	0.0689655	1.1707	1173, 163	0.516745
cGMP effects	12	1	0.0833333	1.4146	5138	0.517898
Depolymerisation of the Nuclear Lamina	12	1	0.0833333	1.4146	983	0.517898
Hyaluronan uptake and degradation	12	1	0.0833333	1.4146	3074	0.517898
SEMA3A-Plexin repulsion signaling by inhibiting Integrin adhesion	12	1	0.0833333	1.4146	55558	0.517898
Signaling by NODAL	12	1	0.0833333	1.4146	5045	0.517898
Striated Muscle Contraction	12	1	0.0833333	1.4146	70	0.517898
PI3K Cascade	47	3	0.0638298	1.08352	152831, 8660, 5291	0.529696
Assembly of collagen fibrils and other multimeric structures	30	2	0.0666667	1.13168	1295, 3655	0.535203
Interactions of Rev with host cellular proteins	30	2	0.0666667	1.13168	8086, 23165	0.535203
Mitotic Prophase	83	5	0.060241	1.0226	54892, 23165, 983, 8086, 8615	0.546326
Activation of Matrix Metalloproteinases	13	1	0.0769231	1.30579	5045	0.546381
Hyaluronan metabolism	13	1	0.0769231	1.30579	3074	0.546381
NOTCH2 Activation and Transmission of Signal to the Nucleus	13	1	0.0769231	1.30579	3714	0.546381
Platelet sensitization by LDL	13	1	0.0769231	1.30579	5525	0.546381
Signal attenuation	13	1	0.0769231	1.30579	8660	0.546381
Synthesis of bile acids and bile salts	13	1	0.0769231	1.30579	51302	0.546381
Synthesis of PC	13	1	0.0769231	1.30579	43	0.546381
Zinc transporters	13	1	0.0769231	1.30579	23516	0.546381
Apoptosis	118	7	0.059322	1.007	6304, 140735, 7529, 28988, 1499, 4137, 6709	0.549372
Triglyceride Biosynthesis	31	2	0.0645161	1.09517	64834, 51144	0.553174
Opioid Signalling	49	3	0.0612245	1.0393	2771, 2782, 548645	0.558376
Aquaporin-mediated transport	32	2	0.0625	1.06095	2782, 548645	0.57065
Bile acid and bile salt metabolism	14	1	0.0714286	1.21251	51302	0.573188
Cobalamin (Cbl, vitamin B12) transport and metabolism	14	1	0.0714286	1.21251	166785	0.573188
Mitochondrial Fatty Acid Beta-Oxidation	14	1	0.0714286	1.21251	166785	0.573188
Packaging Of Telomere Ends	14	1	0.0714286	1.21251	25913	0.573188
Scavenging by Class A Receptors	14	1	0.0714286	1.21251	78989	0.573188
Collagen formation	51	3	0.0588235	0.998542	3655, 1305, 1295	0.585986
FBXW7 Mutants and NOTCH1 in Cancer	51	3	0.0588235	0.998542	84441, 10014, 3714	0.585986
Signaling by NOTCH1	51	3	0.0588235	0.998542	3714, 84441, 10014	0.585986
Signaling by NOTCH1 HD Domain Mutants in Cancer	51	3	0.0588235	0.998542	3714, 84441, 10014	0.585986
Signaling by NOTCH1 HD+PEST Domain Mutants in Cancer	51	3	0.0588235	0.998542	84441, 3714, 10014	0.585986
Signaling by NOTCH1 in Cancer	51	3	0.0588235	0.998542	10014, 84441, 3714	0.585986
Signaling by NOTCH1 PEST Domain Mutants in Cancer	51	3	0.0588235	0.998542	10014, 84441, 3714	0.585986
Signaling by NOTCH1 t(7;9)(NOTCH1:M1580_K2555) Translocation Mutant	51	3	0.0588235	0.998542	3714, 84441, 10014	0.585986
Amino acid and oligopeptide SLC transporters	33	2	0.0606061	1.0288	6510, 340024	0.587628
Interferon gamma signaling	33	2	0.0606061	1.0288	818, 3665	0.587628
Signaling by the B Cell Receptor (BCR)	141	8	0.0567376	0.963132	84433, 5293, 3265, 4343, 1027, 5291, 152831, 8660	0.59724
Butyrate Response Factor 1 (BRF1) destabilizes mRNA	15	1	0.0666667	1.13168	7529	0.598418
CTLA4 inhibitory signaling	15	1	0.0666667	1.13168	5525	0.598418
Generation of second messenger molecules	15	1	0.0666667	1.13168	5058	0.598418
Immunoregulatory interactions between a Lymphoid and a non-Lymphoid cell	15	1	0.0666667	1.13168	718	0.598418
Nitric oxide stimulates guanylate cyclase	15	1	0.0666667	1.13168	5138	0.598418
Oxygen-dependent proline hydroxylation of Hypoxia-inducible Factor Alpha	15	1	0.0666667	1.13168	2034	0.598418
Signaling by constitutively active EGFR	15	1	0.0666667	1.13168	3265	0.598418
Tristetraprolin (TTP) destabilizes mRNA	15	1	0.0666667	1.13168	7529	0.598418
Loss of Nlp from mitotic centrosomes	52	3	0.0576923	0.979339	11190, 55125, 983	0.599374
Loss of proteins required for interphase microtubule organizationÂ from the centrosome	52	3	0.0576923	0.979339	11190, 55125, 983	0.599374
Separation of Sister Chromatids	142	8	0.056338	0.95635	11004, 3796, 401541, 79172, 5525, 8243, 55839, 57405	0.6054
Metabolism of proteins	476	27	0.0567227	0.962879	5045, 6729, 2028, 3479, 150274, 5624, 3483, 6734, 9045, 5611, 43, 2081, 1369, 4189, 84447, 60559, 51128, 2107, 1361, 2621, 9709, 6189, 4351, 9695, 10954, 7494, 1636	0.617005
NRAGE signals death through JNK	35	2	0.0571429	0.970012	9828, 10276	0.620082
Antigen Presentation: Folding, assembly and peptide loading of class I MHC	16	1	0.0625	1.06095	51128	0.622161
Basigin interactions	16	1	0.0625	1.06095	3655	0.622161
Glutathione conjugation	16	1	0.0625	1.06095	2687	0.622161
Phosphorylation of the APC/C	16	1	0.0625	1.06095	983	0.622161
Pre-NOTCH Transcription and Translation	16	1	0.0625	1.06095	4343	0.622161
Regulation of beta-cell development	16	1	0.0625	1.06095	2645	0.622161
Tight junction interactions	16	1	0.0625	1.06095	24146	0.622161
G alpha (s) signalling events	54	3	0.0555556	0.943067	5138, 548645, 2782	0.625291
G alpha (q) signalling events	73	4	0.0547945	0.930148	2782, 1909, 6863, 548645	0.632087
NOTCH1 Intracellular Domain Regulates Transcription	36	2	0.0555556	0.943067	10014, 84441	0.63556
Assembly of the pre-replicative complex	55	3	0.0545455	0.92592	4175, 4176, 4172	0.637814
Growth hormone receptor signaling	17	1	0.0588235	0.998542	8660	0.644507
Role of phospholipids in phagocytosis	17	1	0.0588235	0.998542	5291	0.644507
Costimulation by the CD28 family	37	2	0.0540541	0.917579	5525, 5058	0.650541
SRP-dependent cotranslational protein targeting to membrane	94	5	0.0531915	0.902937	60559, 6734, 6189, 9045, 6729	0.65822
Collagen biosynthesis and modifying enzymes	38	2	0.0526316	0.893432	1305, 1295	0.665031
Activated NOTCH1 Transmits Signal to the Nucleus	18	1	0.0555556	0.943067	3714	0.665536
APC/C:Cdc20 mediated degradation of Cyclin B	18	1	0.0555556	0.943067	983	0.665536
Keratan sulfate/keratin metabolism	18	1	0.0555556	0.943067	3074	0.665536
Synthesis of PA	18	1	0.0555556	0.943067	81579	0.665536
Integration of energy metabolism	58	3	0.0517241	0.878028	2771, 2782, 548645	0.673614
Mitotic Anaphase	151	8	0.0529801	0.899349	57405, 401541, 79172, 8243, 55839, 5525, 11004, 3796	0.674854
Mitotic Metaphase and Anaphase	152	8	0.0526316	0.893432	5525, 8243, 11004, 401541, 55839, 3796, 79172, 57405	0.682098
Cytochrome P450 - arranged by substrate type	19	1	0.0526316	0.893432	51302	0.685325
HSF1-dependent transactivation	19	1	0.0526316	0.893432	818	0.685325
NCAM1 interactions	19	1	0.0526316	0.893432	785	0.685325
Signaling by Hippo	19	1	0.0526316	0.893432	7529	0.685325
Signal transduction by L1	19	1	0.0526316	0.893432	5058	0.685325
HIV Life Cycle	116	6	0.0517241	0.878028	137492, 5045, 7520, 8086, 27243, 23165	0.688468
Non-integrin membrane-ECM interactions	40	2	0.05	0.84876	4921, 3655	0.69256
Nuclear Receptor transcription pathway	40	2	0.05	0.84876	2099, 7025	0.69256
Insulin processing	20	1	0.05	0.84876	1369	0.703949
Negative regulation of FGFR signaling	20	1	0.05	0.84876	152831	0.703949
Nuclear signaling by ERBB4	20	1	0.05	0.84876	2099	0.703949
Synthesis of IP3 and IP4 in the cytosol	20	1	0.05	0.84876	23007	0.703949
tRNA Aminoacylation	41	2	0.0487805	0.828059	833, 6897	0.705613
Cellular response to hypoxia	21	1	0.047619	0.808343	2034	0.721474
Oncogene Induced Senescence	21	1	0.047619	0.808343	4343	0.721474
Regulation of Hypoxia-inducible Factor (HIF) by oxygen	21	1	0.047619	0.808343	2034	0.721474
RNA Polymerase I Transcription Termination	21	1	0.047619	0.808343	284119	0.721474
Syndecan interactions	21	1	0.047619	0.808343	3655	0.721474
FCERI mediated NF-kB activation	22	1	0.0454545	0.7716	84433	0.737966
Gap junction trafficking	22	1	0.0454545	0.7716	1173	0.737966
Retinoid metabolism and transport	22	1	0.0454545	0.7716	151056	0.737966
Sulfur amino acid metabolism	22	1	0.0454545	0.7716	1491	0.737966
Golgi Associated Vesicle Biogenesis	44	2	0.0454545	0.7716	8301, 84062	0.742029
RIG-I/MDA5 mediated induction of IFN-alpha/beta pathways	44	2	0.0454545	0.7716	3665, 9641	0.742029
Amyloids	23	1	0.0434783	0.738052	2243	0.753486
CD28 co-stimulation	23	1	0.0434783	0.738052	5058	0.753486
Muscle contraction	23	1	0.0434783	0.738052	70	0.753486
Sema4D induced cell migration and growth-cone collapse	23	1	0.0434783	0.738052	3985	0.753486
Transport of vitamins, nucleosides, and related molecules	23	1	0.0434783	0.738052	3177	0.753486
Regulation of PLK1 Activity at G2/M Transition	66	3	0.0454545	0.7716	11190, 983, 55125	0.756195
TRIF-mediated TLR3/TLR4 signaling	67	3	0.0447761	0.760084	3665, 983, 9641	0.765237
Cellular Senescence	107	5	0.046729	0.793234	4343, 1017, 25913, 1027, 4683	0.76551
Late Phase of HIV Life Cycle	107	5	0.046729	0.793234	8086, 5045, 27243, 137492, 23165	0.76551
ABC-family proteins mediated transport	24	1	0.0416667	0.7073	10060	0.76809
Gap junction trafficking and regulation	24	1	0.0416667	0.7073	1173	0.76809
RNA Polymerase III Transcription Initiation From Type 3 Promoter	24	1	0.0416667	0.7073	7702	0.76809
TGF-beta receptor signaling activates SMADs	24	1	0.0416667	0.7073	5045	0.76809
MyD88-independent cascade	68	3	0.0441176	0.748906	983, 9641, 3665	0.774006
Toll Like Receptor 3 (TLR3) Cascade	68	3	0.0441176	0.748906	3665, 9641, 983	0.774006
Antigen activates B Cell Receptor (BCR) leading to generation of second messengers	25	1	0.04	0.679008	5293	0.781832
GPVI-mediated activation cascade	25	1	0.04	0.679008	5291	0.781832
RNA Polymerase I Transcription	25	1	0.04	0.679008	284119	0.781832
Signaling by FGFR mutants	25	1	0.04	0.679008	3265	0.781832
Translation	129	6	0.0465116	0.789544	9045, 2107, 6189, 6729, 60559, 6734	0.781908
SCF(Skp2)-mediated degradation of p27/p21	48	2	0.0416667	0.7073	1027, 1017	0.784553
p53-Dependent G1 DNA Damage Response	49	2	0.0408163	0.692866	1017, 1027	0.794178
p53-Dependent G1/S DNA damage checkpoint	49	2	0.0408163	0.692866	1017, 1027	0.794178
Dual incision reaction in TC-NER	26	1	0.0384615	0.652893	2067	0.794762
Formation of transcription-coupled NER (TC-NER) repair complex	26	1	0.0384615	0.652893	2067	0.794762
Negative regulators of RIG-I/MDA5 signaling	26	1	0.0384615	0.652893	9641	0.794762
Phase 1 - Functionalization of compounds	26	1	0.0384615	0.652893	51302	0.794762
PLC beta mediated events	26	1	0.0384615	0.652893	2771	0.794762
Sema4D in semaphorin signaling	26	1	0.0384615	0.652893	3985	0.794762
Membrane Trafficking	151	7	0.0463576	0.78693	1173, 27243, 8301, 137492, 84062, 7529, 51128	0.796831
Eukaryotic Translation Termination	72	3	0.0416667	0.7073	6189, 9045, 2107	0.806442
G-protein mediated events	27	1	0.037037	0.628711	2771	0.80693
Phospholipase C-mediated cascade	27	1	0.037037	0.628711	152831	0.80693
Transport to the Golgi and subsequent modification	27	1	0.037037	0.628711	51128	0.80693
Clathrin derived vesicle budding	51	2	0.0392157	0.665694	84062, 8301	0.812297
trans-Golgi Network Vesicle Budding	51	2	0.0392157	0.665694	8301, 84062	0.812297
PCP/CE pathway	73	3	0.0410959	0.697611	4920, 163, 1173	0.813915
Cyclin D associated events in G1	28	1	0.0357143	0.606257	1027	0.818379
G1 Phase	28	1	0.0357143	0.606257	1027	0.818379
Interferon alpha/beta signaling	28	1	0.0357143	0.606257	3665	0.818379
G1/S DNA Damage Checkpoints	52	2	0.0384615	0.652893	1017, 1027	0.820814
Sphingolipid metabolism	52	2	0.0384615	0.652893	3074, 57704	0.820814
Generic Transcription Pathway	136	6	0.0441176	0.748906	2099, 7571, 84441, 7025, 199704, 79759	0.822667
Immune System	728	38	0.0521978	0.886068	1675, 3796, 8660, 8878, 8086, 718, 11004, 7520, 10112, 84727, 3265, 5291, 3665, 9641, 84433, 4343, 9520, 5293, 5525, 163, 1510, 1173, 23165, 7529, 1027, 10096, 10092, 1499, 152831, 56992, 26153, 818, 10878, 51128, 6712, 140735, 983, 5058	0.824539
Cyclin A:Cdk2-associated events at S phase entry	54	2	0.037037	0.628711	1017, 1027	0.836818
Cyclin E associated events during G1/S transition	54	2	0.037037	0.628711	1017, 1027	0.836818
RNA Polymerase I, RNA Polymerase III, and Mitochondrial Transcription	54	2	0.037037	0.628711	284119, 7702	0.836818
HIV Infection	179	8	0.0446927	0.758668	8086, 1173, 163, 5045, 27243, 23165, 7520, 137492	0.838875
Interferon Signaling	98	4	0.0408163	0.692866	818, 23165, 3665, 8086	0.838958
RNA Polymerase III Abortive And Retractive Initiation	30	1	0.0333333	0.56584	7702	0.839288
RNA Polymerase III Transcription	30	1	0.0333333	0.56584	7702	0.839288
RNA Polymerase III Transcription Initiation	30	1	0.0333333	0.56584	7702	0.839288
Nonsense Mediated Decay (NMD) independent of the Exon Junction Complex (EJC)	77	3	0.038961	0.661372	2107, 9045, 6189	0.841411
Activated TLR4 signalling	78	3	0.0384615	0.652893	983, 9641, 3665	0.847714
Host Interactions of HIV factors	100	4	0.04	0.679008	23165, 163, 8086, 1173	0.85025
Toll Like Receptor 4 (TLR4) Cascade	79	3	0.0379747	0.644628	983, 9641, 3665	0.853798
Antiviral mechanism by IFN-stimulated genes	58	2	0.0344828	0.585352	23165, 8086	0.865016
ISG15 antiviral mechanism	58	2	0.0344828	0.585352	23165, 8086	0.865016
Interleukin-1 signaling	34	1	0.0294118	0.499271	8878	0.874184
Regulation of cholesterol biosynthesis by SREBP (SREBF)	34	1	0.0294118	0.499271	51128	0.874184
MyD88 dependent cascade initiated on endosome	60	2	0.0333333	0.56584	3665, 983	0.87738
Toll Like Receptor 7/8 (TLR7/8) Cascade	60	2	0.0333333	0.56584	3665, 983	0.87738
Inositol phosphate metabolism	35	1	0.0285714	0.485006	23007	0.881658
Fatty acid, triacylglycerol, and ketone body metabolism	107	4	0.0373832	0.634587	19, 51144, 166785, 64834	0.884648
Toll Like Receptor 9 (TLR9) Cascade	62	2	0.0322581	0.547587	983, 3665	0.888695
Chondroitin sulfate/dermatan sulfate metabolism	37	1	0.027027	0.458789	3074	0.895305
Toll-Like Receptors Cascades	90	3	0.0333333	0.56584	3665, 9641, 983	0.907912
PPARA activates gene expression	40	1	0.025	0.42438	19	0.912892
Regulation of APC/C activators between G1/S and early anaphase	67	2	0.0298507	0.506723	1017, 983	0.912892
Rho GTPase cycle	92	3	0.0326087	0.553539	10276, 84986, 9828	0.915547
Signaling by Rho GTPases	92	3	0.0326087	0.553539	10276, 84986, 9828	0.915547
Synthesis of substrates in N-glycan biosythesis	41	1	0.0243902	0.414029	4351	0.918073
Nonsense-Mediated Decay (NMD)	93	3	0.0322581	0.547587	2107, 9045, 6189	0.919145
Nonsense Mediated Decay (NMD) enhanced by the Exon Junction Complex (EJC)	93	3	0.0322581	0.547587	6189, 2107, 9045	0.919145
Formation of the ternary complex, and subsequently, the 43S complex	42	1	0.0238095	0.404172	6189	0.922948
APC/C-mediated degradation of cell cycle proteins	70	2	0.0285714	0.485006	983, 1017	0.924953
Biological oxidations	70	2	0.0285714	0.485006	2687, 51302	0.924953
Regulation of mitotic cell cycle	70	2	0.0285714	0.485006	1017, 983	0.924953
Asparagine N-linked glycosylation	95	3	0.0315789	0.536059	51128, 9695, 4351	0.925926
CDK-mediated phosphorylation and removal of Cdc6	43	1	0.0232558	0.394772	1017	0.927534
MAP kinase activation in TLR cascade	43	1	0.0232558	0.394772	983	0.927534
Influenza Viral RNA Transcription and Replication	71	2	0.028169	0.478175	6189, 9045	0.928612
Viral mRNA Translation	71	2	0.028169	0.478175	6189, 9045	0.928612
Mitochondrial protein import	44	1	0.0227273	0.3858	150274	0.931848
Phase II conjugation	44	1	0.0227273	0.3858	2687	0.931848
Peptide chain elongation	73	2	0.0273973	0.465074	9045, 6189	0.935432
Senescence-Associated Secretory Phenotype (SASP)	45	1	0.0222222	0.377227	1017	0.935907
degradation of AXIN	46	1	0.0217391	0.369026	8312	0.939724
Influenza Life Cycle	75	2	0.0266667	0.452672	6189, 9045	0.941633
Ion channel transport	75	2	0.0266667	0.452672	10079, 148229	0.941633
Eukaryotic Translation Elongation	76	2	0.0263158	0.446716	6189, 9045	0.944518
Ribosomal scanning and start codon recognition	49	1	0.0204082	0.346433	6189	0.949871
TRAF6 Mediated Induction of proinflammatory cytokines	49	1	0.0204082	0.346433	983	0.949871
Translation initiation complex formation	49	1	0.0204082	0.346433	6189	0.949871
Post-translational protein modification	175	6	0.0342857	0.582007	2621, 4351, 51128, 9695, 5624, 5045	0.952276
Influenza Infection	79	2	0.0253165	0.429752	9045, 6189	0.952383
Activation of the mRNA upon binding of the cap-binding complex and eIFs, and subsequent binding to 43S	50	1	0.02	0.339504	6189	0.952859
Glucose metabolism	51	1	0.0196078	0.332847	2997	0.955671
Translocation of GLUT4 to the plasma membrane	51	1	0.0196078	0.332847	7529	0.955671
Formation of a pool of free 40S subunits	82	2	0.0243902	0.414029	6189, 9045	0.95918
Biosynthesis of the N-glycan precursor (dolichol lipid-linked oligosaccharide, LLO) and transfer to a nascent protein	53	1	0.0188679	0.320287	4351	0.960802
Regulation of lipid metabolism by Peroxisome proliferator-activated receptor alpha (PPARalpha)	55	1	0.0181818	0.30864	19	0.965341
Glycogen storage diseases	184	6	0.0326087	0.553539	2997, 6476, 8086, 3074, 2645, 23165	0.965889
Metabolism of carbohydrates	184	6	0.0326087	0.553539	3074, 8086, 6476, 2645, 2997, 23165	0.965889
Myoclonic epilepsy of Lafora	184	6	0.0326087	0.553539	8086, 3074, 6476, 23165, 2997, 2645	0.965889
Activation of NF-kappaB in B cells	57	1	0.0175439	0.297811	84433	0.969357
Loss of Function of SMAD2/3 in Cancer	59	1	0.0169492	0.287715	5045	0.972909
Loss of Function of SMAD4 in Cancer	59	1	0.0169492	0.287715	5045	0.972909
Loss of Function of TGFBR1 in Cancer	59	1	0.0169492	0.287715	5045	0.972909
Loss of Function of TGFBR2 in Cancer	59	1	0.0169492	0.287715	5045	0.972909
MyD88 cascade initiated on plasma membrane	59	1	0.0169492	0.287715	983	0.972909
Signaling by TGF-beta Receptor Complex	59	1	0.0169492	0.287715	5045	0.972909
Signaling by TGF-beta Receptor Complex in Cancer	59	1	0.0169492	0.287715	5045	0.972909
SMAD2/3 MH2 Domain Mutants in Cancer	59	1	0.0169492	0.287715	5045	0.972909
SMAD2/3 Phosphorylation Motif Mutants in Cancer	59	1	0.0169492	0.287715	5045	0.972909
SMAD4 MH2 Domain Mutants in Cancer	59	1	0.0169492	0.287715	5045	0.972909
TGFBR1 KD Mutants in Cancer	59	1	0.0169492	0.287715	5045	0.972909
TGFBR1 LBD Mutants in Cancer	59	1	0.0169492	0.287715	5045	0.972909
TGFBR2 Kinase Domain Mutants in Cancer	59	1	0.0169492	0.287715	5045	0.972909
TGFBR2 MSI Frameshift Mutants in Cancer	59	1	0.0169492	0.287715	5045	0.972909
Toll Like Receptor 10 (TLR10) Cascade	59	1	0.0169492	0.287715	983	0.972909
Toll Like Receptor 5 (TLR5) Cascade	59	1	0.0169492	0.287715	983	0.972909
TRAF6 mediated induction of NFkB and MAP kinases upon TLR7/8 or 9 activation	59	1	0.0169492	0.287715	983	0.972909
APC/C:Cdc20 mediated degradation of mitotic proteins	60	1	0.0166667	0.28292	983	0.974529
Cdc20:Phospho-APC/C mediated degradation of Cyclin A	60	1	0.0166667	0.28292	983	0.974529
3' -UTR-mediated translational regulation	92	2	0.0217391	0.369026	6189, 9045	0.975753
L13a-mediated translational silencing of Ceruloplasmin expression	92	2	0.0217391	0.369026	6189, 9045	0.975753
Activation of APC/C and APC/C:Cdc20 mediated degradation of mitotic proteins	61	1	0.0163934	0.278282	983	0.976051
GTP hydrolysis and joining of the 60S ribosomal subunit	93	2	0.0215054	0.365058	6189, 9045	0.976997
MyD88:Mal cascade initiated on plasma membrane	62	1	0.016129	0.273794	983	0.977483
Oxidative Stress Induced Senescence	62	1	0.016129	0.273794	4343	0.977483
Toll Like Receptor 2 (TLR2) Cascade	62	1	0.016129	0.273794	983	0.977483
Toll Like Receptor TLR1:TLR2 Cascade	62	1	0.016129	0.273794	983	0.977483
Toll Like Receptor TLR6:TLR2 Cascade	62	1	0.016129	0.273794	983	0.977483
Defective AMN causes hereditary megaloblastic anemia 1	63	1	0.015873	0.269448	166785	0.97883
Defective BTD causes biotidinase deficiency	63	1	0.015873	0.269448	166785	0.97883
Defective CD320 causes methylmalonic aciduria	63	1	0.015873	0.269448	166785	0.97883
Defective CUBN causes hereditary megaloblastic anemia 1	63	1	0.015873	0.269448	166785	0.97883
Defective GIF causes intrinsic factor deficiency	63	1	0.015873	0.269448	166785	0.97883
Defective HLCS causes multiple carboxylase deficiency	63	1	0.015873	0.269448	166785	0.97883
Defective LMBRD1 causes methylmalonic aciduria and homocystinuria type cblF	63	1	0.015873	0.269448	166785	0.97883
Defective MMAA causes methylmalonic aciduria type cblA	63	1	0.015873	0.269448	166785	0.97883
Defective MMAB causes methylmalonic aciduria type cblB	63	1	0.015873	0.269448	166785	0.97883
Defective MMACHC causes methylmalonic aciduria and homocystinuria type cblC	63	1	0.015873	0.269448	166785	0.97883
Defective MMADHC causes methylmalonic aciduria and homocystinuria type cblD	63	1	0.015873	0.269448	166785	0.97883
Defective MTR causes methylmalonic aciduria and homocystinuria type cblG	63	1	0.015873	0.269448	166785	0.97883
Defective MTRR causes methylmalonic aciduria and homocystinuria type cblE	63	1	0.015873	0.269448	166785	0.97883
Defective MUT causes methylmalonic aciduria mut type	63	1	0.015873	0.269448	166785	0.97883
Defective TCN2 causes hereditary megaloblastic anemia	63	1	0.015873	0.269448	166785	0.97883
Defects in biotin (Btn) metabolism	63	1	0.015873	0.269448	166785	0.97883
Defects in cobalamin (B12) metabolism	63	1	0.015873	0.269448	166785	0.97883
Defects in vitamin and cofactor metabolism	63	1	0.015873	0.269448	166785	0.97883
Metabolism of vitamins and cofactors	63	1	0.015873	0.269448	166785	0.97883
Metabolism of water-soluble vitamins and cofactors	63	1	0.015873	0.269448	166785	0.97883
Respiratory electron transport	64	1	0.015625	0.265238	1327	0.980097
Cap-dependent Translation Initiation	100	2	0.02	0.339504	6189, 9045	0.984134
Eukaryotic Translation Initiation	100	2	0.02	0.339504	6189, 9045	0.984134
Disease	762	33	0.0433071	0.735147	9550, 7529, 7520, 3265, 2243, 151056, 2645, 10014, 23165, 5293, 166785, 983, 3074, 1027, 2997, 9296, 8660, 84441, 5291, 152831, 5045, 1259, 4343, 9045, 8086, 137492, 3714, 6476, 6189, 1173, 163, 27243, 2782	0.985223
Regulation of mRNA stability by proteins that bind AU-rich elements	73	1	0.0136986	0.232537	7529	0.988585
Respiratory electron transport, ATP synthesis by chemiosmotic coupling, and heat production by uncoupling proteins.	80	1	0.0125	0.21219	1327	0.992599
Glycosaminoglycan metabolism	82	1	0.0121951	0.207015	3074	0.993461
MPS I - Hurler syndrome	82	1	0.0121951	0.207015	3074	0.993461
MPS II - Hunter syndrome	82	1	0.0121951	0.207015	3074	0.993461
MPS IIIA - Sanfilippo syndrome A	82	1	0.0121951	0.207015	3074	0.993461
MPS IIIB - Sanfilippo syndrome B	82	1	0.0121951	0.207015	3074	0.993461
MPS IIIC - Sanfilippo syndrome C	82	1	0.0121951	0.207015	3074	0.993461
MPS IIID - Sanfilippo syndrome D	82	1	0.0121951	0.207015	3074	0.993461
MPS IV - Morquio syndrome A	82	1	0.0121951	0.207015	3074	0.993461
MPS IV - Morquio syndrome B	82	1	0.0121951	0.207015	3074	0.993461
MPS IX - Natowicz syndrome	82	1	0.0121951	0.207015	3074	0.993461
MPS VII - Sly syndrome	82	1	0.0121951	0.207015	3074	0.993461
MPS VI - Maroteaux-Lamy syndrome	82	1	0.0121951	0.207015	3074	0.993461
Mucopolysaccharidoses	82	1	0.0121951	0.207015	3074	0.993461
Chromatin modifying enzymes	83	1	0.0120482	0.204521	55689	0.993854
Chromatin organization	83	1	0.0120482	0.204521	55689	0.993854
HATs acetylate histones	83	1	0.0120482	0.204521	55689	0.993854
Metabolism	1069	47	0.0439663	0.746337	5424, 7378, 1716, 51144, 3074, 7083, 1854, 84706, 51302, 6716, 23761, 760, 4547, 57704, 8086, 9615, 1491, 6476, 2782, 51750, 1327, 100, 19, 129642, 43, 548645, 151056, 80765, 5293, 5291, 5730, 29968, 2687, 51128, 2638, 81579, 23007, 64834, 64174, 8395, 2771, 55300, 2645, 23165, 2997, 166785, 55697	0.99466
Metabolism of amino acids and derivatives	153	3	0.0196078	0.332847	84706, 29968, 1491	0.995369
Metabolism of mRNA	190	4	0.0210526	0.357373	7529, 9045, 2107, 6189	0.996998
Transcription	135	2	0.0148148	0.251485	284119, 7702	0.997666
mRNA Splicing	99	1	0.010101	0.171467	8243	0.997726
mRNA Splicing - Major Pathway	99	1	0.010101	0.171467	8243	0.997726
Processing of Capped Intron-Containing Pre-mRNA	103	1	0.00970874	0.164808	8243	0.998227
Metabolism of RNA	207	4	0.0193237	0.328023	2107, 6189, 9045, 7529	0.998699
The citric acid (TCA) cycle and respiratory electron transport	114	1	0.00877193	0.148905	1327	0.999108
Class I MHC mediated antigen processing & presentation	196	3	0.0153061	0.259825	84727, 9520, 51128	0.999515
Antigen processing: Ubiquitination & Proteasome degradation	167	2	0.011976	0.203296	9520, 84727	0.999621
Gene Expression	661	18	0.0272315	0.46226	2107, 8243, 6734, 6897, 199704, 79759, 7702, 60559, 7529, 6729, 84441, 6189, 284119, 833, 2099, 7025, 9045, 7571	0.999987
5-Phosphoribose 1-diphosphate biosynthesis	1	0	0	0		1
Abacavir metabolism	4	0	0	0		1
Abacavir transmembrane transport	3	0	0	0		1
Abacavir transport and metabolism	7	0	0	0		1
ABCA transporters in lipid homeostasis	12	0	0	0		1
ABH2 mediated Reversal of Alkylation Damage	1	0	0	0		1
ABH3 mediated Reversal of Alkylation Damage	1	0	0	0		1
Abnormal conversion of 2-oxoglutarate to 2-hydroxyglutarate	1	0	0	0		1
Abnormal metabolism in phenylketonuria	4	0	0	0		1
Abortive elongation of HIV-1 transcript in the absence of Tat	22	0	0	0		1
Acetylation	1	0	0	0		1
Acetylcholine Binding And Downstream Events	4	0	0	0		1
Acetylcholine Neurotransmitter Release Cycle	4	0	0	0		1
Acetylcholine regulates insulin secretion	5	0	0	0		1
Activated point mutants of FGFR2	1	0	0	0		1
activated TAK1 mediates p38 MAPK activation	16	0	0	0		1
Activation, myristolyation of BID and translocation to mitochondria	2	0	0	0		1
Activation of BIM and translocation to mitochondria	1	0	0	0		1
Activation of CaMK IV	1	0	0	0		1
Activation of Ca-permeable Kainate Receptor	4	0	0	0		1
Activation of caspases through apoptosome-mediated cleavage	4	0	0	0		1
Activation of DNA fragmentation factor	9	0	0	0		1
Activation of gene expression by SREBF (SREBP)	21	0	0	0		1
Activation of Nicotinic Acetylcholine Receptors	4	0	0	0		1
Activation of NOXA and translocation to mitochondria	2	0	0	0		1
Activation of PKB	3	0	0	0		1
Activation of PPARGC1A (PGC-1alpha) by phosphorylation	9	0	0	0		1
Activation of PUMA and translocation to mitochondria	2	0	0	0		1
Activation of the AP-1 family of transcription factors	8	0	0	0		1
Activation of TRKA receptors	2	0	0	0		1
Activation, translocation and oligomerization of BAX	1	0	0	0		1
Acyl chain remodeling of CL	4	0	0	0		1
Acyl chain remodeling of DAG and TAG	4	0	0	0		1
Adenosine P1 receptors	2	0	0	0		1
Adenylate cyclase activating pathway	7	0	0	0		1
Adrenaline signalling through Alpha-2 adrenergic receptor	1	0	0	0		1
Adrenoceptors	7	0	0	0		1
Advanced glycosylation endproduct receptor signaling	7	0	0	0		1
Agmatine biosynthesis	1	0	0	0		1
AKT-mediated inactivation of FOXO1A	3	0	0	0		1
AKT phosphorylates targets in the nucleus	7	0	0	0		1
alpha-linolenic acid (ALA) metabolism	10	0	0	0		1
alpha-linolenic (omega3) and linoleic (omega6) acid metabolism	10	0	0	0		1
Alpha-oxidation of phytanate	4	0	0	0		1
Amine-derived hormones	6	0	0	0		1
Amine ligand-binding receptors	16	0	0	0		1
Amine Oxidase reactions	3	0	0	0		1
AMPK inhibits chREBP transcriptional activation activity	5	0	0	0		1
Amplification of signal from the kinetochores	2	0	0	0		1
Amplification of signal from unattached kinetochores via a MAD2 inhibitory signal	2	0	0	0		1
Anchoring fibril formation	8	0	0	0		1
Antagonism of Activin by Follistatin	2	0	0	0		1
Antigen processing-Cross presentation	59	0	0	0		1
APC/C:Cdc20 mediated degradation of Securin	55	0	0	0		1
APC/C:Cdh1 mediated degradation of Cdc20 and other APC/C:Cdh1 targeted proteins in late mitosis/early G1	59	0	0	0		1
APC-Cdc20 mediated degradation of Nek2A	20	0	0	0		1
APOBEC3G mediated resistance to HIV-1 infection	3	0	0	0		1
Apoptosis induced DNA fragmentation	9	0	0	0		1
Apoptotic factor-mediated response	6	0	0	0		1
Arachidonate production from DAG	3	0	0	0		1
Assembly of the ORC complex at the origin of replication	6	0	0	0		1
Association of licensing factors with the pre-replicative complex	10	0	0	0		1
Association of TriC/CCT with target proteins during biosynthesis	24	0	0	0		1
Astrocytic Glutamate-Glutamine Uptake And Metabolism	1	0	0	0		1
Asymmetric localization of PCP proteins	49	0	0	0		1
A tetrasaccharide linker sequence is required for GAG synthesis	18	0	0	0		1
A third proteolytic cleavage releases NICD	7	0	0	0		1
Attachment of GPI anchor to uPAR	6	0	0	0		1
Attenuation phase	11	0	0	0		1
AUF1 (hnRNP D0) destabilizes mRNA	47	0	0	0		1
Autodegradation of Cdh1 by Cdh1:APC/C	53	0	0	0		1
Autodegradation of the E3 ubiquitin ligase COP1	44	0	0	0		1
Autointegration results in viral DNA circles	3	0	0	0		1
Axonal growth stimulation	3	0	0	0		1
Base-Excision Repair, AP Site Formation	6	0	0	0		1
Base-free sugar-phosphate removal via the single-nucleotide replacement pathway	8	0	0	0		1
Beta defensins	2	0	0	0		1
Beta oxidation of butanoyl-CoA to acetyl-CoA	3	0	0	0		1
Beta oxidation of decanoyl-CoA to octanoyl-CoA-CoA	4	0	0	0		1
Beta oxidation of hexanoyl-CoA to butanoyl-CoA	4	0	0	0		1
Beta oxidation of lauroyl-CoA to decanoyl-CoA-CoA	4	0	0	0		1
Beta oxidation of myristoyl-CoA to lauroyl-CoA	2	0	0	0		1
Beta oxidation of octanoyl-CoA to hexanoyl-CoA	4	0	0	0		1
Beta oxidation of palmitoyl-CoA to myristoyl-CoA	2	0	0	0		1
Beta-oxidation of pristanoyl-CoA	7	0	0	0		1
Beta-oxidation of very long chain fatty acids	6	0	0	0		1
BH3-only proteins associate with and inactivate anti-apoptotic BCL-2 members	3	0	0	0		1
Bicarbonate transporters	4	0	0	0		1
Bile salt and organic anion SLC transporters	5	0	0	0		1
Binding and entry of HIV virion	2	0	0	0		1
Biosynthesis of A2E, implicated in retinal degradation	1	0	0	0		1
Biotin transport and metabolism	9	0	0	0		1
BMAL1:CLOCK,NPAS2 activates circadian gene expression	12	0	0	0		1
Branched-chain amino acid catabolism	17	0	0	0		1
Breakdown of the nuclear lamina	3	0	0	0		1
C6 deamination of adenosine	2	0	0	0		1
Ca2+ activated K+ channels	3	0	0	0		1
Ca-dependent events	18	0	0	0		1
Calcitonin-like ligand receptors	5	0	0	0		1
Calmodulin induced events	16	0	0	0		1
CaMK IV-mediated phosphorylation of CREB	2	0	0	0		1
CaM pathway	16	0	0	0		1
Cam-PDE 1 activation	1	0	0	0		1
Carnitine synthesis	4	0	0	0		1
Caspase-8 activation	8	0	0	0		1
Catecholamine biosynthesis	2	0	0	0		1
CD28 dependent PI3K/Akt signaling	13	0	0	0		1
CDC6 association with the ORC:origin complex	8	0	0	0		1
CDT1 association with the CDC6:ORC:origin complex	51	0	0	0		1
Cell-extracellular matrix interactions	14	0	0	0		1
Ceramide signalling	2	0	0	0		1
Chaperonin-mediated protein folding	38	0	0	0		1
CHL1 interactions	5	0	0	0		1
Cholesterol biosynthesis	16	0	0	0		1
Chondroitin sulfate biosynthesis	15	0	0	0		1
ChREBP activates metabolic gene expression	6	0	0	0		1
Circadian Clock	26	0	0	0		1
Citric acid cycle (TCA cycle)	19	0	0	0		1
Classical antibody-mediated complement activation	3	0	0	0		1
Class II GLUTs	2	0	0	0		1
Clearance of Nuclear Envelope Membranes from Chromatin	7	0	0	0		1
Cleavage of Growing Transcript in the Termination Region	39	0	0	0		1
Cleavage of the damaged purine	3	0	0	0		1
Cleavage of the damaged pyrimidine	3	0	0	0		1
Coenzyme A biosynthesis	6	0	0	0		1
Conversion from APC/C:Cdc20 to APC/C:Cdh1 in late anaphase	16	0	0	0		1
Cooperation of Prefoldin and TriC/CCT in actin and tubulin folding	22	0	0	0		1
COPI Mediated Transport	8	0	0	0		1
COX reactions	1	0	0	0		1
Creatine metabolism	6	0	0	0		1
Creation of C4 and C2 activators	6	0	0	0		1
CREB phosphorylation	6	0	0	0		1
CREB phosphorylation through the activation of Adenylate Cyclase	5	0	0	0		1
CREB phosphorylation through the activation of CaMKK	3	0	0	0		1
Crosslinking of collagen fibrils	9	0	0	0		1
Cross-presentation of particulate exogenous antigens (phagosomes)	7	0	0	0		1
Cross-presentation of soluble exogenous antigens (endosomes)	41	0	0	0		1
c-src mediated regulation of Cx43 function and closure of gap junctions	3	0	0	0		1
CYP2E1 reactions	1	0	0	0		1
Cytochrome c-mediated apoptotic response	4	0	0	0		1
Cytosolic sulfonation of small molecules	8	0	0	0		1
DAG and IP3 signaling	21	0	0	0		1
DARPP-32 events	17	0	0	0		1
DCC mediated attractive signaling	9	0	0	0		1
Deadenylation-dependent mRNA decay	44	0	0	0		1
Deadenylation of mRNA	20	0	0	0		1
Death Receptor Signalling	10	0	0	0		1
Defensins	2	0	0	0		1
degradation of DVL	47	0	0	0		1
Degradation of GABA	2	0	0	0		1
Depurination	3	0	0	0		1
Depyrimidination	3	0	0	0		1
Dermatan sulfate biosynthesis	8	0	0	0		1
Digestion of dietary lipid	1	0	0	0		1
Dimerization of procaspase-8	8	0	0	0		1
Disinhibition of SNARE formation	4	0	0	0		1
Displacement of DNA glycosylase by APE1	7	0	0	0		1
DNA Damage Bypass	3	0	0	0		1
DNA Damage Recognition in GG-NER	2	0	0	0		1
DNA Damage Reversal	3	0	0	0		1
Dopamine clearance from the synaptic cleft	1	0	0	0		1
Dopamine Neurotransmitter Release Cycle	6	0	0	0		1
Dopamine receptors	2	0	0	0		1
Downregulation of ERBB2:ERBB3 signaling	9	0	0	0		1
Downregulation of ERBB4 signaling	5	0	0	0		1
Downregulation of SMAD2/3:SMAD4 transcriptional activity	20	0	0	0		1
Downregulation of TGF-beta receptor signaling	20	0	0	0		1
Effects of PIP2 hydrolysis	18	0	0	0		1
EGFR interacts with phospholipase C-gamma	23	0	0	0		1
Eicosanoid ligand-binding receptors	5	0	0	0		1
Eicosanoids	3	0	0	0		1
Electric Transmission Across Gap Junctions	1	0	0	0		1
Electron transport from NADPH to Ferredoxin	3	0	0	0		1
Elevation of cytosolic Ca2+ levels	7	0	0	0		1
Elongation arrest and recovery	30	0	0	0		1
Endosomal/Vacuolar pathway	3	0	0	0		1
Energy dependent regulation of mTOR by LKB1-AMPK	15	0	0	0		1
eNOS activation	5	0	0	0		1
eNOS activation and regulation	13	0	0	0		1
Enzymatic degradation of dopamine by COMT	1	0	0	0		1
Enzymatic degradation of Dopamine by monoamine oxidase	1	0	0	0		1
Epigenetic regulation of gene expression	63	0	0	0		1
ERK2 activation	2	0	0	0		1
ERK/MAPK targets	18	0	0	0		1
ERKs are inactivated	10	0	0	0		1
ER-Phagosome pathway	48	0	0	0		1
Estrogen biosynthesis	2	0	0	0		1
Ethanol oxidation	3	0	0	0		1
Export of Viral Ribonucleoproteins from Nucleus	2	0	0	0		1
Extrinsic Pathway	5	0	0	0		1
Extrinsic Pathway for Apoptosis	11	0	0	0		1
Facilitative Na+-independent glucose transporters	8	0	0	0		1
FasL/ CD95L signaling	3	0	0	0		1
Fatty acids	3	0	0	0		1
Fatty Acids bound to GPR40 (FFAR1) regulate insulin secretion	3	0	0	0		1
FCERI mediated Ca+2 mobilization	20	0	0	0		1
FCGR activation	5	0	0	0		1
Fertilization	4	0	0	0		1
FGFR1c and Klotho ligand binding and activation	2	0	0	0		1
FGFR1c ligand binding and activation	1	0	0	0		1
FGFR1 ligand binding and activation	1	0	0	0		1
FGFR2b ligand binding and activation	1	0	0	0		1
FGFR2c ligand binding and activation	1	0	0	0		1
FGFR2 ligand binding and activation	1	0	0	0		1
FGFR3b ligand binding and activation	1	0	0	0		1
FGFR3c ligand binding and activation	1	0	0	0		1
FGFR3 ligand binding and activation	1	0	0	0		1
FGFR4 ligand binding and activation	1	0	0	0		1
Fibronectin matrix formation	3	0	0	0		1
Ficolins bind to repetitive carbohydrate structures on the target cell surface	2	0	0	0		1
Folding of actin by CCT/TriC	8	0	0	0		1
Formation of apoptosome	2	0	0	0		1
Formation of ATP by chemiosmotic coupling	14	0	0	0		1
Formation of editosomes by ADAR proteins	2	0	0	0		1
Formation of HIV-1 elongation complex containing HIV-1 Tat	39	0	0	0		1
Formation of HIV elongation complex in the absence of HIV Tat	40	0	0	0		1
Formation of RNA Pol II elongation complex	40	0	0	0		1
Formation of Senescence-Associated Heterochromatin Foci (SAHF)	6	0	0	0		1
Formation of the active cofactor, UDP-glucuronate	3	0	0	0		1
Formation of the Early Elongation Complex	30	0	0	0		1
Formation of the Editosome	1	0	0	0		1
Formation of the HIV-1 Early Elongation Complex	30	0	0	0		1
Formation of tubulin folding intermediates by CCT/TriC	16	0	0	0		1
Formyl peptide receptors bind formyl peptides and many other ligands	3	0	0	0		1
Free fatty acids regulate insulin secretion	3	0	0	0		1
Fructose catabolism	2	0	0	0		1
GABA A receptor activation	3	0	0	0		1
GABA A (rho) receptor activation	1	0	0	0		1
GABA synthesis, release, reuptake and degradation	8	0	0	0		1
Galactose catabolism	4	0	0	0		1
Gap junction assembly	13	0	0	0		1
Gluconeogenesis	22	0	0	0		1
Glucuronidation	11	0	0	0		1
Glutamate Neurotransmitter Release Cycle	7	0	0	0		1
Glycogen breakdown (glycogenolysis)	11	0	0	0		1
Glycolysis	21	0	0	0		1
Glycoprotein hormones	1	0	0	0		1
Glyoxylate metabolism	5	0	0	0		1
Golgi to ER Retrograde Transport	8	0	0	0		1
GP1b-IX-V activation signalling	8	0	0	0		1
Heme biosynthesis	11	0	0	0		1
Heme degradation	8	0	0	0		1
Heparan sulfate/heparin (HS-GAG) metabolism	39	0	0	0		1
Highly calcium permeable nicotinic acetylcholine receptors	2	0	0	0		1
Highly calcium permeable postsynaptic nicotinic acetylcholine receptors	3	0	0	0		1
Highly sodium permeable acetylcholine nicotinic receptors	1	0	0	0		1
Histidine catabolism	4	0	0	0		1
HIV elongation arrest and recovery	30	0	0	0		1
HIV Transcription Elongation	39	0	0	0		1
HIV Transcription Initiation	36	0	0	0		1
Hormone ligand-binding receptors	3	0	0	0		1
Hormone-sensitive lipase (HSL)-mediated triacylglycerol hydrolysis	8	0	0	0		1
Host Interactions with Influenza Factors	4	0	0	0		1
HSF1 activation	7	0	0	0		1
HS-GAG biosynthesis	19	0	0	0		1
HS-GAG degradation	18	0	0	0		1
HuR stabilizes mRNA	6	0	0	0		1
Hyaluronan biosynthesis and export	1	0	0	0		1
Hydrolysis of LPC	4	0	0	0		1
Hydrolysis of LPE	2	0	0	0		1
Hypusine synthesis from eIF5A-lysine	3	0	0	0		1
IKK complex recruitment mediated by RIP1	15	0	0	0		1
Import of palmitoyl-CoA into the mitochondrial matrix	8	0	0	0		1
Inactivation of APC/C via direct inhibition of the APC/C complex	17	0	0	0		1
Inflammasomes	12	0	0	0		1
Influenza Virus Induced Apoptosis	1	0	0	0		1
Inhibition of Host mRNA Processing and RNA Silencing	2	0	0	0		1
Inhibition of HSL	2	0	0	0		1
Inhibition of PKR	1	0	0	0		1
[truncated: 400 more rows]
